# Supplementary material for: Endonuclease-containing Penelope retrotransposons in the bdelloid rotifer Adineta vaga exhibit unusual structural features and play a role in expansion of host gene families
Source: Mob DNA. 2013 Aug 27;4:19. doi: 10.1186/1759-8753-4-19 (PMC3846280; doi:10.1186/1759-8753-4-19)
Supplement: Additional file 1: Table S1 — Inventory of the A. vaga Penelope full-length copies and fragments in the assembled scaffolds. [file 1759-8753-4-19-S1.xlsx]

## Sheet: Av_Penelopes
Family	Query_match	Identity	Scaffold_ID	Strand	Scaffold_coordinates [14]	Scaffold_size	Length, bp
Penelope1_Av	21..67	1	scaffold_13784	+	1..47	575	47
Penelope1_Av	54..2459	0.847	scaffold_160	-	103665..105576	338472	1912
Penelope1_Av	1..132	0.859	scaffold_166	+	49707..49827	331077	96
Penelope1_Av	387..644	1	scaffold_16854	-	1..258	477	258
Penelope1_Av	54..2459	0.845	scaffold_19	-	67525..69435	766813	1911
Penelope1_Av	1..127	0.859	scaffold_208	+	216572..216692	289386	113
Penelope1_Av	1829..1886	0.828	scaffold_296	-	93916..93973	211516	58
Penelope1_Av	1829..1886	0.811	scaffold_304	-	130031..130088	207038	58
Penelope1_Av	1..69	0.914	scaffold_319	-	133372..133440	201514	69
Penelope1_Av	1..115,1..2499	0.9989	scaffold_577	-	93355..93468,95306..97804	103356	2610
Penelope1_Av	1..161,1..161	0.917	scaffold_737	+	8813..8971,9231..9389	64261	318
Penelope1_Av	1..65	1	scaffold_755	+	34975..35039	60935	65
Penelope1_Av	1..75,1576..2481	0.8681	scaffold_903	-	32029..32103,33994..34896	38632	978
Penelope1_Av	1..67	1	scaffold_950	+	6354..6420	33453	67
Penelope1_Av	1..132	0.859	scaffold_9968	+	284..404	716	96
Penelope1a_Av	15..42	0.965	scaffold_120	-	227602..227629	394992	28
Penelope1a_Av	32..193	0.855	scaffold_1202	+	4163..4309	15129	113
Penelope1a_Av	210..657	0.88	scaffold_187	-	213042..213457	307237	416
Penelope1a_Av	1..265	1	scaffold_20345	-	1..265	388	265
Penelope1a_Av	1..71	0.943	scaffold_21	+	156440..156510	751534	71
Penelope1a_Av	1..44	0.955	scaffold_2122	+	304..347	3108	44
Penelope1a_Av	1177..1461	0.814	scaffold_296	-	94218..94414	211516	197
Penelope1a_Av	1177..1505	0.783	scaffold_304	-	130281..130521	207038	241
Penelope1a_Av	1115..1327	0.996	scaffold_31067	-	1..214	214	214
Penelope1a_Av	281..477	0.99	scaffold_32074	-	1..197	197	197
Penelope1a_Av	1..67	0.956	scaffold_350	+	167213..167279	182795	67
Penelope1a_Av	481..541	0.967	scaffold_36989	-	1..61	61	61
Penelope1a_Av	2132..2181	1	scaffold_37205	-	1..50	50	50
Penelope1a_Av	5..75	0.943	scaffold_397	-	24006..24076	163567	71
Penelope1a_Av	5..75	0.929	scaffold_409	+	135669..135739	157359	71
Penelope1a_Av	210..329	0.95	scaffold_43	+	158220..158339	600374	120
Penelope1a_Av	79..196	0.916	scaffold_515	+	24345..24490	119815	97
Penelope1a_Av	15..42	0.965	scaffold_534	+	53455..53482	116179	28
Penelope1a_Av	1..68	1	scaffold_617	+	3953..4020	90902	68
Penelope1a_Av	1..40,1..2493	0.9996	scaffold_619	-	83292..83331,84943..87435	90739	2533
Penelope1a_Av	1..67	0.956	scaffold_63	-	523014..523080	527111	67
Penelope1a_Av	1.70	0.9	scaffold_690	+	27951..28020	74975	70
Penelope1a_Av	1..35,1..2460,1..53	0.9141	scaffold_776	+	42724..42758,44010..46469,47517..47569	56943	2548
Penelope1a_Av	1..70	0.915	scaffold_935	+	3761..3830	34338	70
Penelope2_Av	1..62	1	scaffold_1114	-	13172..13233	18946	62
Penelope2_Av	694..2428	0.796	scaffold_148	-	200454..202157	361223	1704
Penelope2_Av	1..40,1..69	1	scaffold_199	-/+	290829..290868,291170..291238	296931	109
Penelope2_Av	414..698	0.986	scaffold_26395	+	1..285	285	285
Penelope2_Av	12..67,639..2518,1..34	0.9872	scaffold_304	+	165090..165145,167312..169096,169392..169425	207038	1875
Penelope2_Av	41..77	1	scaffold_312	-	114058..114094	204108	37
Penelope2_Av	1..76,1..40	1	scaffold_334	-/+	99689..99764,100566..100605	192926	116
Penelope2_Av	1..77	1	scaffold_3623	+	122..198	1473	77
Penelope2_Av	1..1147	0.998	scaffold_4323	+	115..1261	1262	1147
Penelope2_Av	5..1091	0.998	scaffold_5257	-	1..1087	1087	1087
Penelope2_Av	505..724	0.987	scaffold_5829	+	1..220	1010	220
Penelope2_Av	1623..1815	0.778	scaffold_598	+	13579..13771	96377	193
Penelope2_Av	1276..1815	0.769	scaffold_77	-	362855..363397	477479	543
Penelope2_Av	1513..2518,1..2518,1..37	0.9997	scaffold_878	+	23536..24534,27524..30041,30334..30370	41007	3554
Penelope2a_Av	2217..2483	0.997	scaffold_13895	+	304..572	572	269
Penelope2a_Av	3236..3347	0.983	scaffold_31919	-	88..199	199	112
Penelope2a_Av	1..1920	1	scaffold_331	+	161227..163146	193074	1920
Penelope2a_Av	2758..2915	1	scaffold_34060	+	1..158	158	158
Penelope2a_Av	3326..3410	0.989	scaffold_36561	-	1..85	85	85
Penelope2a_Av	3784..3837	1	scaffold_37111	-	1..54	54	54
Penelope2a_Av	1..2529	1	scaffold_671	+	73106..75634	79118	2529
Penelope2a_Av	1..77,1..3903,2217..2517	1	scaffold_800	-	46894..46970,47437..51339,51779..52079	52435	4281
Penelope2a_Av	3816..3893	0.962	scaffold_94	+	331365..331441	449716	77
Penelope2a_Av	2217..2517,1..3903	0.9903	scaffold_942	+	130..433,888..4790	33855	4207
Penelope3_Av	3213..3672,1..35,1892..3215	0.8677	scaffold_1100	+	10817..11292,18128..18162,18572..19662	19799	1602
Penelope3_Av	1..37,1886..2003	0.9871	scaffold_13027	-/+	1..37,484..601	601	155
Penelope3_Av	3024..3070	1	scaffold_15924	-	458..504	504	47
Penelope3_Av	1..1241,1886..4500,1..290	0.9918	scaffold_1690	+	1..1242,1754..4365,4656..4945	4945	4144
Penelope3_Av	3692..3828	0.957	scaffold_171	+	115947..116250	326986	304
Penelope3_Av	1962..2040	0.813	scaffold_183	+	75715..75790	310956	76
Penelope3_Av	617..647	0.963	scaffold_184	+	276233..276268	310552	36
Penelope3_Av	1..36,460..4500	1	scaffold_18880	-	59..94,382..422	422	77
Penelope3_Av	230..297	0.889	scaffold_196	-	262428..262494	301443	67
Penelope3_Av	4440..4500	1	scaffold_25438	-	131..190	299	58
Penelope3_Av	1..42	0.9	scaffold_275	-	170764..170805	229940	42
Penelope3_Av	3069..3137	0.954	scaffold_311	+	110792..110891	204353	72
Penelope3_Av	1..244	0.979	scaffold_323	-	164063..164309	198618	54
Penelope3_Av	3641..4369	0.709	scaffold_328	+	84252..84908	194786	657
Penelope3_Av	2256..2428	0.989	scaffold_33364	-	1..173	173	173
Penelope3_Av	1886..4500,1..4500	0.9963	scaffold_35	-/+	618803..621414,621860..626315	642070	5828
Penelope3_Av	100..161	1	scaffold_36244	-	35..97	97	63
Penelope3_Av	1..41,1893..2623	0.8834	scaffold_412	+	22085..22125,22582..23569	156179	1029
Penelope3_Av	1892..3672	0.862	scaffold_415	+	43391..45088	154664	1698
Penelope3_Av	926..2209	0.997	scaffold_4239	-	1..1286	1286	1286
Penelope3_Av	1..76,3829..4464	0.7139	scaffold_434	-	69081..69156,69492..70100	147687	685
Penelope3_Av	2153..2169	1	scaffold_461	+	126127..126143	136615	17
Penelope3_Av	1..40,2176..4500	0.9783	scaffold_52	-	99761..99800,100090..102034	576107	1985
Penelope3_Av	1..70,1..4500,1886..2177	0.9433	scaffold_607	-	29188..29257,29549..33793,34239..34530	94456	4607
Penelope3_Av	3515..4095	0.78	scaffold_665	+	60498..61071	80561	574
Penelope3_Av	3164..3209	0.742	scaffold_67	+	134680..134717	508857	38
Penelope3_Av	7..1712	0.833	scaffold_671	+	76962..78667	79118	1706
Penelope3_Av	3508..4466,7..1790	0.794	scaffold_692	+	46562..50097,50454..52237	74690	4763
Penelope3_Av	2776..4500,1..40	0.9909	scaffold_734	+	7716..9440,9731..9770	64596	1765
Penelope3_Av	1..76,4045..4500	0.9342	scaffold_734	-	34522..34597,34887..35342	64596	532
Penelope3a_Av	1..2934	1	scaffold_1009	+	10870..13803	27336	2934
Penelope3a_Av	2226..2545	1	scaffold_24148	+	1..320	320	320
Penelope3a_Av	1..41,1..75,1..73	0.9947	scaffold_385	+	37429..37469,37856..37930,44070..44142	168371	189
Penelope3a_Av	1..30	0.967	scaffold_765	-	22248..22277	58829	30
Penelope3a_Av	1..30	0.967	scaffold_875	-	17319..17348	41873	30
Penelope3a_Av	159..269	0.933	scaffold_956	-	8540..8643	33044	111
Penelope3b_Av	1..2811,1..27	1	scaffold_17	-	658926..661736,661757..661783	786118	2838
Penelope3b_Av	2665..2741	0.965	scaffold_53	-	523502..523578	563299	77
Penelope4_Av	401..431	0.97	scaffold_167	+	237062..237194	330202	110
Penelope4_Av	1680..2573	0.702	scaffold_169	+	54460..55347	328917	888
Penelope4_Av	2008..2278	0.993	scaffold_27300	+	1..271	271	271
Penelope4_Av	1030..1219	1	scaffold_4590	+	1013..1202	1202	190
Penelope4_Av	1..227	0.832	scaffold_529	-	76452..76656	116982	154
Penelope4_Av	17..2599	0.888	scaffold_665	+	58884..61468	80561	2585
Penelope4_Av	2180..2573	0.712	scaffold_671	-	71119..71509	79118	391
Penelope4_Av	1585..2546	0.844	scaffold_692	+	49114..50073	74690	960
Penelope4_Av	1..2607	1	scaffold_701	-	4323..6929	72406	2607
Penelope4_Av	2129..2167	0.924	scaffold_710	-	58872..58910	70879	39
Penelope5_Av	2319..2760	1	scaffold_14175	+	1..442	563	442
Penelope5_Av	1078..1462	1	scaffold_20439	+	1..385	386	385
Penelope5_Av	193..810	0.828	scaffold_2079	-	1444..2070	3212	627
Penelope5_Av	1..1170	0.991	scaffold_260	+	223778..224960	241054	1183
Penelope5_Av	1760..2033	1	scaffold_27078	-	1..274	274	274
Penelope5_Av	2231..2278	1	scaffold_30482	+	176..223	223	48
Penelope5_Av	735..905	1	scaffold_33438	-	1..171	171	171
Penelope5_Av	2698..2760	1	scaffold_6338	+	1..63	961	63
Penelope5_Av	463..1166	0.992	scaffold_6838	-	198..913	913	716
Penelope5_Av	1..2760,2702..2760	0.9993	scaffold_704	+	32296..35225,35341..35399,35526..35584	72237	3048
Penelope5_Av	1..1170	1	scaffold_752	+	13924..15095	62406	1172
Penelope5a_Av	68..688	0.839	scaffold_27	-	640614..642610	690661	1997
Penelope5a_Av	1621..1831	0.913	scaffold_373	+	52727..52942	171299	216
Penelope5a_Av	1..2727	1	scaffold_827	-	31338..31865	48416	2727
Penelope5b_Av	1..1305	1	scaffold_725	-	34938..36242	67701	1305
Penelope6_Av	752..1938	0.97	scaffold_12	+	813342..814922	850182	1581
Penelope6_Av	344..514	0.79	scaffold_31670	+	33..203	203	171
Penelope6_Av	1638..1666	0.834	scaffold_370	+	31889..31915	171554	27
Penelope6_Av	418..489	0.858	scaffold_461	+	79001..79070	136615	70
Penelope6_Av	344..455	0.831	scaffold_49	-	536437..536548	586928	112
Penelope6_Av	401..1088	0.702	scaffold_768	-	29387..30071	58625	685
Penelope6_Av	1..1938	1	scaffold_80	-	662..2600	475770	1939
Penelope6_Av	851..1785	0.71	scaffold_843	-	3531..4532	46064	1002
Penelope6_Av	5..1933	0.948	scaffold_943	-	27453..29755	33706	2303
	full-length intact ORF
	copy shown in Fig. 1
