# Supplementary material for: Endonuclease-containing Penelope retrotransposons in the bdelloid rotifer Adineta vaga exhibit unusual structural features and play a role in expansion of host gene families
Source: Mob DNA. 2013 Aug 27;4:19. doi: 10.1186/1759-8753-4-19 (PMC3846280; doi:10.1186/1759-8753-4-19)
Supplement: Additional file 2 — Nucleotide sequence alignment of A. vaga Penelope coding sequences shown in Figure 1. [file 1759-8753-4-19-S2.fas]

>Pen1a_s619
---------ATGATCTTTGCAGCAGTCCTCTCTTTCTTTTCTAATTTAATTTCTACTGCTCTTTCTCCTTCATTTATTTCTAATCTTCGCTTGAAGTATGGCGAATCGACTCTGGTAAGTATACGATTTTGTGAAAAACTAAGTGTGAAACTACAGAAAGCAAAGTGTGATGTTGAGTTTCTTAGATGTTGTTTAATTTATAATTTAATACCTATTTTTATTAACATTCGTTTGTGGAAGCCAGGTTTGAGAACATCAGAAAAATATAAATCATTTCAACGTAATTGTCTTTTTCGAGAATTTGAATGTCGACAGAAACAATCGAGACAACTAGAAAAGCAAGTTACATCCATC---TTAGTAGAATTAGAAAAACATCTTTCGAGTATAGATTATGTTAATGTAAAGAAATTTTGTTTAAATTCAGCAAGTAGAGTACATAGTGAAGTAATGAAAATTCATAAAAAGAAATTAGAAAAATTAAATGGAGGTCCTATTGGACAAAAC---------------------------------------------------------------------------------TATGAAGAAATGAAATTAAAATTGATTCATAACATCTCATCATATACTTTGTCGCAAGCAGAAGAAAGATTATTATGTCGTGGTTGGGATTTTTGTATAGAGAATAAGATCAAGAATTTTTTAGATTTCGAAACAGATCTTGAGTTAAACGCAATGAAATTACAGCCTCATTGTCATACA---------------------------------------------------------------------TCAGTCTTTCGTTTAATCTGTCGTCAGATACATAACGCTTCACAAGAATTAATGAGAATATCGAAACAT---------------AAGAAAATGAGTAATTTATCAGATGAAGAATTAGCAGCATTGAAATCATTAAAATCAAATAAAGATATAGTCATATGTAAAGCAGATAAAGGAAATAGCATAGTAATATTAGATAAAGAAGCGTATATAAGAAAAGCAGAAGAGATATTAAAAGGTAAACAA---TTCGAA---TTAAGTGATTATAAATAT---------------CATCAAGAA---------------CGTGAAGAGGAATTAAATAAGTATATTTTTTCGTTATGTAAAGAAGGAGTAATAGATAGTAAGTTTCGACATCAACTAAAATCA---ACATGTTCTTCTCTTTCAGTTTTTTATGGACTTCCTAAAGCGCATAAAGCAGGATAT---------CCAATACGTCCTATAATATCAACTATAGGAAGTTATCAATATGAATTATCGAAATATCTAGCTAGAGCAATCAGAAATACGCGT---CCACCAGCTAACTCATTCATAAAAGATTCATTCGAATTCGTTAATAAAATCAAAGAAATAATACTAGAAAAAGAAAAAACATATATTAAATGTAGTTTTGACGTAGAAAGTCTATACACAAATGTTCCAGTTAAGGAAGCAATCGGCGTAACGCTAGACTATATGTAC------------------------------------------------GAAACAACGAAATTAGTAAACGTTCCATTTAATAGAGAACAAATGGAAACACTTTTAAATCTATCGATTACAGATGCACCATTCAGATTTCAGAATAAGATCTACAAACAAACCGATGGAGTTGCTATGGGAAACCCGCTGGCACCCATTATCGCTGACTTATGGATGCAGAAAATAGAAGAAAAACTTAATAGATTTCGTGCGAATAAACCG------------ATGATATGGTTGAGATACGTTGATGACATTTTTTGTATATTTACTATTCCCGAAAAG---------------AAAATTCATGACTTTCATTCTCGTATTAACAAATGCCATGAGAACTTACGTTTTACACTTGAGCTTGAA---------TCGAATAATTCCATTGCTTTTCTTGACGTTTTAGTAACACAG---------------------------------------------------------------------------------------------------------------------------------------------------------------------------------------------------------------------------------------------------------------------------------------------------------------------------------------------------------------------------------------------------------------------------------------------------------------------------------------------------------------------------------------------------------------------------------------------------------------------------------------------------------------------------------------------------------------------------------------------------------------------------------------------------------------------------------------------------------------------------------------------------------------------------------------------------------------------------------------------------------------------------------------------------------------------------------------------------------------------------------------------------------------------------------------------------------------------------------------------------------------------------------------------------------------------------------------------------------------------------------------------------------------------------------------------------------------------------------------------------------------------------------------------------------------------------------------------------------------------------------------------------------------------------------------------------------------------------------------------------------------------------------------------------------------------------------------------------------------------GAAGATGAGAAATTAGTCACATCATTGTATCGTAAACCAACACATACAGGATTATATATGTTATGGGATAGTAGTCAAAATCGTCGCTATAAATTAGGACTTATAAAAACATTAGTCATACGTATTTATCGAATTTGTTCAACTGGATCGAAAATCGATGAAGAATTAAATCTATTAAAGAAAACATTGAGTGATAATGGATATCCACCACACATTATCAGAAGAGGTATAGCTGAGGGAGAGTTACTAATAAGAACAAGA---TCACAAACAAAGAAAGACGATAACAACAATAATAAAAAG---------------------------------------------------------------------------------------------------------------------------------------------------------------------------------------------------------------------------------------------------------------------------------------------------------------------------------------------------------------------------------------------------------------------------------------------------------------------------------------------------------------------------------------------------------------------------------------------------------------------------------------------------------------------------------------------------------------------------------------------------------------------------------------------------------------------------------------------------------------------------------------------------------------------------------------------------------------------------------------------------------------------------------------------------------------------------------------------------------------------------------------------------------------------------------------------------------------------------------------------------------------------------------------------------------------------------------------------------------------------------------------------------------------------------------------------------ACTATTTTCTTC---ACTATTAAATATTATGGACAGGAATCTATTATTTTTGCGTCTCGAATAAAGAAAGCTTGTCGTAAATTAATTCCTAATTTGACAGTTCAATTCGCATTTAAAAAACATCTAAGTCTAAAAAGCACATTTCTACCGATAATTAAAGGAGTTGACGAGGAAAAAGAGAAAAAGAACTTAGTATATTCAATACCATGT---TTAAATTGTGACAAAGTATACATCGGAGAGACTAGTCGCATGAAAGAAACTCGAATGAAAGAACATAAAGCAAATATTAGAACTCTATCAACGAAA---------------------------------------------------------------------------------------------------------------------------------------------------------------------------------------------------------------------------------------------------------------TCTGAACTAGTAGAACATGTTTTGACACATAAA---CATCAATTTGACTTTGCGAACACTGAAACATTAACGTTAGAAACTGACTGGAGAAAGCGAGTTATCAAAGAAAGTATTCTATCTAGTAGAACTTTCGGAAAATCGATAAATAAT------------ACGAAACATAATATTCAAGTCGTTGCATAG---------------------------------------------------------------------------------------------------------------------------------------
>Pen1a_s776
---------ATGATCTTTACAGCAGTCCTCTCTTTCTTTTCTAATTTAATTTCAACTGCTCTCTCTCCTTCATTTATTTCAAATCTTCGCTTGAAGTATGGCGAATCGACTCTGGTAAGTATACGTTATTGTGAGAAACTAAGTGTGAAACTACAGAAAGCAAAGTGTGATGTTGAGTTTCTTAGATGTTGTTTAATTTATAATTTAATGCCTATTTTTATTAACATTCGTTTATGGAAGCCAGGTTTGAGAACATCAGAAAAATATAAATCATTTCAACGTAATTGTCTTTTTCGAGAATTTGAATGTCGACAGAAACAATCAAGACAGCTAGAAAAACAAGTTACATCTATC---TTGGTAGAACTAGAAAAACATCTTTCGACTATAGATTATATCAATATAAAGAAATTTTGTTTAAATTCAGCAAGTAGAGTGCACAGTGAAGCAATGAAAATTCATAGAAAGAAATTGGAAAAATTAAATGGAGGTCCTATTGGACAAAAT---------------------------------------------------------------------------------TATGAAGAAATGAAACTAAAATTAATTCATAACATCTCATCATATACTCTGTCGCAAGCAGAAGAAAGATTGCTATGCCGTGGTTGGGATTTTTGTATAGAAAATAAGATAAGAAATTTTTTAGATTTCGAAACTGATCTCGAATTAAATGCAATGAAATTACAGCCTCATTGTCATACA---------------------------------------------------------------------TCAGTCTTTCGTTTAATATGTCGTCATATACATAACGCTTCACAAGAATTAATGAGAATATCAAAACAT---------------AAAAAAATGAGTAATCTGTCAGATGAAGAATTGACAGCATTGAAATCACTAAAATCAAATAAAGATATCGTCATATGTAAAGCGGATAAAGGAAATAGCATCGTAATATTAGATAAAGAAGCGTATATAAGAAAAGCAGAAGAGATATTAAAAAGTAAACAA---TTCGAA---TTAAGTGATCATGAACAT---------------CATCAAAAA---------------CGTGAAACTGAATTAAATAAGTATATTTTTTCGTTATGTAAAGAAGGAGTAATAGATAGCACGCTTCGACATCAATTAAAATCA---ACATGTTCTTCACTTTCAGTTTTTTATGGACTTCCTAAAGCACATAAAGAAGGATAT---------CCAATACGTCCTATAATCTCAACTATCGGAAGTTATCAATATGCTTTATCGAAATATCTAGCTAGACAAATCAGAAATGCGCGT---CCACCAGCTAATTCATTCATAAAAGATTCATTCGAATTCGTTAATAAGATCAAAGAAATAATATTAGAAAAAGAAAAAACATATATTAAATGTAGTTTTGACGTTGAGAGTTTATACACTAATGTTCCAGTTAAGAAAGCCATTGAAATAACGTTAGACTATATGTAT------------------------------------------------AAACCAAACAAATTAATAGACGCTCCATTTAATAAAGAACAAATGGAAATACTCTTAAATTTATCGATTACAGATGCGCCATTCAGATTTCAGAATAAGATCTATAAACAAACTGATGGAGTTGCTATGGGAAACCCACTAGCACCTATTATCGCTGACTTATGGATGCAGAAAATGGAAGAAAAGCTTAATAGATTTAGCGCGAATAAACCA------------ATGATTTGGTTAAGATATGTAGATGATATTTTTTGTATATTTACTATTCCAGAAAAG---------------AAAATTCATGATTTTCATTCGCGTATTAATAAATGGCATAAGAACTTACGTTTTACACTTGAGCCTGAA---------TCGAATAATTCCATCGCTTTTCTTGACGTTCTAATAACACAG---------------------------------------------------------------------------------------------------------------------------------------------------------------------------------------------------------------------------------------------------------------------------------------------------------------------------------------------------------------------------------------------------------------------------------------------------------------------------------------------------------------------------------------------------------------------------------------------------------------------------------------------------------------------------------------------------------------------------------------------------------------------------------------------------------------------------------------------------------------------------------------------------------------------------------------------------------------------------------------------------------------------------------------------------------------------------------------------------------------------------------------------------------------------------------------------------------------------------------------------------------------------------------------------------------------------------------------------------------------------------------------------------------------------------------------------------------------------------------------------------------------------------------------------------------------------------------------------------------------------------------------------------------------------------------------------------------------------------------------------------------------------------------------------------------------------------------------------------------------------GAAGATGATAAATTAGTCACATCAATGTATCGTAAACCAACACACACAGGATTATATATGTTATGGGATAGTAGTCAAAATCGTCGTTATAAATTAGGGCTCATAAAAACATTAGTCATACGTATTTATCGAATTTGTTCAACAAGATCGAAAATTAATGAAGAATTAAATCTATTAAAGAAAACATTGAGTGTTAATGGATATCCACCACACATTATCAGAAGAGGTATAGCTGAAGGAGAAATATTAATAAGAACAAGA---TCACAAACAAAGAAAGATGATAATAATAATAGTAAAAAG---------------------------------------------------------------------------------------------------------------------------------------------------------------------------------------------------------------------------------------------------------------------------------------------------------------------------------------------------------------------------------------------------------------------------------------------------------------------------------------------------------------------------------------------------------------------------------------------------------------------------------------------------------------------------------------------------------------------------------------------------------------------------------------------------------------------------------------------------------------------------------------------------------------------------------------------------------------------------------------------------------------------------------------------------------------------------------------------------------------------------------------------------------------------------------------------------------------------------------------------------------------------------------------------------------------------------------------------------------------------------------------------------------------------------------------------------ACCGTTTTCTTC---ACGATAAAATATTATGGACAGGAATCGATTATTTTTGCGTCTCGAATAAAGAAAGCTTGTCGAAAATTACTTCCTAATTTGACAGTTCAATTCGCTTTTAAAAAACATCTAAGTATAAAGAATATCTTTCTACCGATAATGAAAGGAGTTAACGAAGAGAAAAAGAAAAAAAACTTAGTATATTCAATACGATGT---TCGAATTGTGATAAAGTATATATCGGAGAAACTAGTCGATTAAAAGAAACACGCATGAAAGAACATAAATCGAACATAAGATTATTCTATACAAAA---------------------------------------------------------------------------------------------------------------------------------------------------------------------------------------------------------------------------------------------------------------TCGAAACTCGTAGATCATGTCCTAACACATAAT---CATCAATTTGACTTCAATAACACTAACACATTAACATTTGAAAGTGATTGGAGGAGACGTGTAATAAAAGAAAGTATCTTGTCAAATAGAACATTAGGAAAATCGATAAATGAA------------ACAAAACATGCCATTCAAATAGTTGACTAA---------------------------------------------------------------------------------------------------------------------------------------
>Pen1_s903
------------------------------------------------------------------------------------------------------------------------------------------------------------------------------------------------------------------------------------------------------------------------------------------------------------------------------------------------------------------------------------------------------------------------------------------------------------------------------------------------------------------------------------------------------------------------------------------------------------------------------------------------------------------------------------------------------------------------------------------------------------------------------------------------------------------------------------------------------------------------------------------------------------------------------------------------------------------------------------------------------------------------------------------------------------------------------------------------------------------------------------------------------------------------------------------------------------------------------------------------------------------------------------------------------------------------------------------------------------------------------------------------------------------------------------------------------------------------------------------------------------------------------------------------------------------------------------------------------------------------------------------------------------------------------------------------------------------------------------------------------------------------------------------------------------------------------------------------------------------------------------------------------------------------------------ATTTATTGTTTATTTACTATTTCAGAAACT---------------AAAATTAAAGACTTTCACTCACGTATTAATAGATGGCATCATAAGTTGAATTTTACACTTGATATTGAG---------TCGAATAAGTCCATTTCATTTCTTGATGTGCTTGTAACTCAA------------------------------------------------------------------------------------------------------------------------------------------------------------------------------------------------------------------------------------------------------------------------------------------------------------------------------------------------------------------------------------------------------------------------------------------------------------------------------------------------------------------------------------------------------------------------------------------------------------------------------------------------------------------------------------------------------------------------------------------------------------------------------------------------------------------------------------------------------------------------------------------------------------------------------------------------------------------------------------------------------------------------------------------------------------------------------------------------------------------------------------------------------------------------------------------------------------------------------------------------------------------------------------------------------------------------------------------------------------------------------------------------------------------------------------------------------------------------------------------------------------------------------------------------------------------------------------------------------------------------------------------------------------------------------------------------------------------------------------------------------------------------------------------------------------------------------------------------------------------GATGAAGAAGATAAGTTATCAACATCACTATATCGTAAGCCAACTCATACAGCATTGTACATGCTCTGGGATAGTAATCAAAATCGCCGTTATAAGTTAGGTCTCATAAGAACATTAGTCATACGTATTTATAGAATCTGTTCGAAACAATCAATAATAGAAGAAGAATTAAAATTATTAAGAAAGACACTTATCGATAATGGATATCCAGCACATATAATTAGACGAGGTATAGTCGAAGGAGAAGTAATCATCAGAAAAATG---AGTCAAAATCAACCGAAAGTT---CTCAATAATAAGAAG---------------------------------------------------------------------------------------------------------------------------------------------------------------------------------------------------------------------------------------------------------------------------------------------------------------------------------------------------------------------------------------------------------------------------------------------------------------------------------------------------------------------------------------------------------------------------------------------------------------------------------------------------------------------------------------------------------------------------------------------------------------------------------------------------------------------------------------------------------------------------------------------------------------------------------------------------------------------------------------------------------------------------------------------------------------------------------------------------------------------------------------------------------------------------------------------------------------------------------------------------------------------------------------------------------------------------------------------------------------------------------------------------------------------------------------------------ACTATCTTTTTT---ACAATAAAATACTATGGACAAGAGTCAGTCATTTTCGCGTCAAAGATCAGAAGATATTGTCAGAAACTAGTTCCTAATATAGATATTCAATTTGCATTCAAGAAAAATATGAGTCTAAAGAGTGTTTTCTTACCATTACTTAAAGGCACAGATGAGAATAGAAAAAAGAAAAATTTAGTGTACTCGGTTCCTTGT---TTAAATTGTGATAGCGTGTACATCGGTGAAACTAGTCGCATGAAAGAAACGAGATTGAAAGAACATAAATATAACATTAGGACTCTATCAACAACA---------------------------------------------------------------------------------------------------------------------------------------------------------------------------------------------------------------------------------------------------------------TCCGAATTAGTAGAACACGTTCTAACATATAAA---CATCAATTTGACTTAGTAAACACAGAAACACTAGCGTTAGAAACAGATTGGAGAAAACGAATTATTAAGGAAAGTATTTTATCCTGTAGAACTTCAGGAAAATCAATAAATAAC------------GTAAAACATACCGTTAAAGTAGTCGCATAG---------------------------------------------------------------------------------------------------------------------------------------
>Pen1_s577
---------ATGATCTTTGCAGCAGTCCTCTCTTTCTTGTCTAATTTATTTCCTACTGCTCTTTCTCCTTCTTTTATTTCTAATCTTCGCATCAAGTATGGCGAATCGACTTTGGTAAGTGTGCGATATTGTGAAAAGTTAAGTGTGAAATTACAGAAAGCTAAGTGTGATGTCGAATTTTTAAGATGTTGTTTAATTTATAATCTAACACCAAATTTTCTTAATATATATTTATGGAAGCCAGGTTTAAGAACATCAGAAAAATATAAGTCATTTCAACGAAATTGCCTAATTCGAGAATTTGAAACACGACAGAAACAATCGAGACAATTAGAAAAACAAGTATCATCAATT---TTAATAGAATTAGAAAAACGTCTTTCGATTTTAGATTATACTAATGTCAGAACATTTTGTTATAATTCAGCTAAGAAAAAACATAGTGAAGTAATGAAAAATCATAAAGCTAAATTAGAGAGACTAAATGGAGGTCCAATTGGACAAAAT---------------------------------------------------------------------------------TATGAAGAAATGAAAAATAAACTAATTCATAATATATCATCATATACATTGTCAGAAGTAGAAGAAAGATTATTATGTCGAGGTTGGGATTTTTGTATAGAGGATAAGATTAAGAATTTTCTAGATTTTGAAACAGACTTAGAACTAAATGCTATGAAATTACAGCCGCATTGTCATAGT---------------------------------------------------------------------TCAGTTTTTCGATTAGTTTGTCAACGAATACAAAATGCTTCGCAACAACTGATGAGCGCATCGAAACAT---------------AAGAAAATAAAAAATCTATCTGATGAAGAATTAGCCGCATTAAAATCATTAAAATCAAATAAGAATATAGTCATATGTAAGGCAGACAAAGGTAATAGTATAGTCATTTTAGATCGAGAAATATACATAAAAAAAGCTGAAGATATTTTAAAAGGCGAACAA---TTTGAACAACTAAATAGTGAGAAATTT---------------CATCTAGAA---------------CGAGAAGACGAATTGAATAAGTATATTTTTTCATTGCATAAGGATAAGATAATAGATAGTAAACTTCGTCATCGATTAAAGTCA---ACATGTTCATCTATTTCAGTCTTTTATGGACTTCCTAAAGCACATAAAGCAGGCTAT---------CCTTTACGACCAATCATATCAACTATAGGCAGTTATCAATATGAATTATCGAAATATTTAGCTAAAGCGATTAGAGATGCTCGT---CCACAAGCTCCATCATATATTAAAGATTCGTTTGAGTTCGGAAAAAAGATCAAAGAAATAATACTTGAAAAGAATAAGACATACGTAAAATGTAGTTTTGATGTAGAAAGTCTATATACGAATGTGCCAGTGAAAGAGGCAATAGAAATAGTATTAGATTACATGTAT------------------------------------------------GAACCTAGAAAAATAATAGACGTACCTTTCGATAGAGAACAGATGAAGAAACTTTTAGAATTATCAGTACAAGATGCACCATTCAGATTTCAGAATAAAATTTATAGACAGATAGACGGTGTTGCCATGGGTAATCCTTTGGCACCTATAATAGCCGATTTATGGATGCAGAAAATGGAAGAAAAATTAAATAGATTTCGTAAAAATAGACCT------------ATAGTATGGTTAAGATATGTAGATGATATTTTTTGTTTATTCACTATTTCAGAAATA---------------AAGATCAAAGATTTTCACTCACGTATTAATAGATGGCATGAAAAGTTGAATTTCACTCTTGAGCTTGAG---------TCGAACAATTCTATTTCATTTCTTGATGTTCTTGTAACTCAA------------------------------------------------------------------------------------------------------------------------------------------------------------------------------------------------------------------------------------------------------------------------------------------------------------------------------------------------------------------------------------------------------------------------------------------------------------------------------------------------------------------------------------------------------------------------------------------------------------------------------------------------------------------------------------------------------------------------------------------------------------------------------------------------------------------------------------------------------------------------------------------------------------------------------------------------------------------------------------------------------------------------------------------------------------------------------------------------------------------------------------------------------------------------------------------------------------------------------------------------------------------------------------------------------------------------------------------------------------------------------------------------------------------------------------------------------------------------------------------------------------------------------------------------------------------------------------------------------------------------------------------------------------------------------------------------------------------------------------------------------------------------------------------------------------------------------------------------------------------GATGAAGAAGATAGACTAACAACATCATTGTATCGTAAGCCAACTCATACAGGATTGTATATGCTCTGGGATAGTAATCAAAATCGTCGTTATAAATTAGGTCTAATAAGAACATTAGTCATACGTATTTATAGAATCTGTTCAAAACAATCGATAATTGAGAAAGAGTTGAATTTGTTAAGAAAAACATTAGCCGATAATGGATATCCACCACACATAATTCGAAGAGGTATAATAGAAGGAGAAGTAATCATTAGACGAATG---AGTCAAAATCAGACGAATGTGAATAATAATAATAGAAAG---------------------------------------------------------------------------------------------------------------------------------------------------------------------------------------------------------------------------------------------------------------------------------------------------------------------------------------------------------------------------------------------------------------------------------------------------------------------------------------------------------------------------------------------------------------------------------------------------------------------------------------------------------------------------------------------------------------------------------------------------------------------------------------------------------------------------------------------------------------------------------------------------------------------------------------------------------------------------------------------------------------------------------------------------------------------------------------------------------------------------------------------------------------------------------------------------------------------------------------------------------------------------------------------------------------------------------------------------------------------------------------------------------------------------------------------------ACTATCTTTTTT---ACGATCAAATATTATGGACAAGAATCAGTCATTTTTGCGTCAAAAATTAAGAAATATTGTAAAAAGTTAATTCCAAAATTAGATATTCAATTTGCATTTAAGAAAAATATGAGTTTGAAAAGTGTCTTCTTACCTATACTTAAAGGAACAGATGAAAATAGAAAGAAAAAGAACTTAGTTTATTCCATTCCGTGT---TTAGATTGTGAAAGAATTTATATAGGTGAAACTAGTCGAATGAAAGAAACTCGAATGAAAGAACATAAAGCGAATATTAGAACTCTATCAACTAAA---------------------------------------------------------------------------------------------------------------------------------------------------------------------------------------------------------------------------------------------------------------TCAGAACTAGTAGAACACGTTCTAACACATAAA---CATCAATTTGACTTTGCGAACACTCAAACATTAGCGCTAGAAACTGATTGGAGAAAACGAGTTATAAAAGAAAGTATTTTATCTAGTAAAACTTTAGGGAAATCAATAAATAAC------------GTAAAACATACCATTCAAGTTGTCATGTAG---------------------------------------------------------------------------------------------------------------------------------------
>Pen1_s160
---------CTGATCTTTGTAGTAGTTCTCTCTTGCTTTTCGAGTTTATATTCTATTGCGCCTTCTGCTTCGTTTATTTCTAATCTTCGCATCAAGTATACGACA------------------------TTGTGAAAACTAAATGACAAACTACAGACAGCTAAGTGTGATGTAGAGTTTCTTAGATGTTGTTTAAACTATAATCTAGATCTAATCTTCGTTAATATACGTTTGTGGAAGCTAGGTTTAATGACATCAGAAAAATATAAGACTTTTCTACGTAATTATCTTATTCGTAAATTCGAAACTAGACAGAAACAATCGAGAGAGCCAGACAAGCGTCGCTCAAGT------------------------------------------------------------------------------------------------TTAGATTATAGTAATGTAAGTAACTTAGAAAGATTAGATGGAGGTCCAGTTGGACAAGAT---------------------------------------------------------------------------------TATGAAGAAATGAAACATAAACTAATTCATAATATATCATCATGTACAGTTTCAGAAATAGAAGAAAGATTATTATGTAGTGGTTGAGATTTTTGTATAGAGAAAAAGATTAAGAATTTTCCATAGTTTGAAACAGACTAAGAA------------------------------------------------------------------------------------------------------------------------------------CTACGGAATGCTTCGCAACAACTGATGAAAGTATCTAAACAT---------------AAGAAAGCAAATAATCTGTGTGATGAAGAATCAGCTGCTTTAAAATCATTAAAATGTAAT---------------------------------AATAGTATAGTTATATTAGATCTCGAAGGATATATGAAAAAAGAGCAA------------------------TTTGAGCAATTGAATATCGATAAGTTT---------------CATCTTAAA---------------CGAGAAGAAGAATTAGATAAATATATTTTACCATTGTACAAAGATAATGTAATAGATAGCAAAGTTCATCATAATCTAAAA------------ATCAACATGTCAGTTTCTTATGGACTTTACGATTACGACCGA------------------------------------------------------TTATATCAACCATCGAAATACTTAGCTAAAGCTATAGGAGATGCTCGT---------------------------------TTACAAACTTCATTATATATCAAAGAGATAATACTTGATGAGAATAAATCATACGTAAAATGTAGTTTTTATGTAGAAAGTCTGTGTACGAATGTGCCAGTTAAAGTAGCAATAGAAAGCATCCTAGATTATATGTGC------------------------------------------------------------------------------------------------------TAACATAGGAAAATAACAGACGCACCTTTCAGATATCATAATAAGACTTATAAACAGATAGACGGAGTTGTCATCAATAATCCTCTAGCACCTATATTAGTCAATTTATAGATGCTGAAAATGTAAGAAAAATTAAATAGATTTCGTAAAAATAGACTC------------ATAGTCCGATTAATATATTTAGATGACATTCTTGTCTAA---------------------------------------------TAAACAAATGACATGAGAATTTTAATTTTACGCTTGGACGTGAGTCAGATAATTCTA------------TTTCATTTCTTTATGTTCTTGTAACTCAAAGATGAAAAA---------------------------------------------------------------------------------------------------------------------------------------------------------------------------------------------------------------------------------------------------------------------------------------------------------------------------------------------------------------------------------------------------------------------------------------------------------------------------------------------------------------------------------------------------------------------------------------------------------------------------------------------------------------------------------------------------------------------------------------------------------------------------------------------------------------------------------------------------------------------------------------------------------------------------------------------------------------------------------------------------------------------------------------------------------------------------------------------------------------------------------------------------------------------------------------------------------------------------------------------------------------------------------------------------------------------------------------------------------------------------------------------------------------------------------------------------------------------------------------------------------------------------------------------------------------------------------------------------------------------------------------------------------------------------------------------------------------------------------------------------------------------------------------------------------------------------------------------------------------------------GATAACcTAGCCACATCATTGTATCGTAAGCCAATTTATATAGGATTGTGCGTGTTCTAGGATAGTAATCAAAAATCGTCGCTAAAGTTAGATCTAATAAGAACATTACTAATACGTTTCCATAGAATCTGTTCGAAACAATCAATAATGAAAGATGAGTTATATTTAAGAAGAGAAACATTATATGATGATGCACATCTGCCACATATAATTCGAAGAGATATAGCTGAAGGAGAAATAATTCAGACAAGACTC---AGC------------------------------------------------------------------------------------------------------------------------------------------------------------------------------------------------------------------------------------------------------------------------------------------------------------------------------------------------------------------------------------------------------------------------------------------------------------------------------------------------------------------------------------------------------------------------------------------------------------------------------------------------------------------------------------------------------------------------------------------------------------------------------------------------------------------------------------------------------------------------------------------------------------------------------------------------------------------------------------------------------------------------------------------------------------------------------------------------------------------------------------------------------------------------------------------------------------------------------------------------------------------------------------------------------------------------------------------------------------------------------------------------------------------------------------------------------------------------------------------------------------------------------------ATTTGTACGTCAAAAATTAAGAAATATTGTAGAAAACTAATCCCTTGTGTAGATATTCAAATTCGCATTCAAGGAAAACATGAGTTTAAAAAGCGTTTTCTG---------ACCTACACCAAAAGAAACAGATTAGAAAAGAACTTAGTACATTCTATCCCCTGT---TTAGATTGCAATAAAGTTTATATAGGTGAAACTAGTCGTACGAAAGAAAGTCGAATGAAAGAACATAAAGCGAATATTAGAACTATATCGACTAAA---------------------------------------------------------------------------------------------------------------------------------------------------------------------------------------------------------------------------------------------------------------TCTAAATTAGTAGGACACATTATGACACAAAAA---CATCAGTTTGACTTTTCGAATATTCAAGCACTAGAGTTAGAAAGCGTCTGGAAAAAACGAGTCATCCAAGACAATATTCTGTCCAGTAGAACTTTAGGGAAATCGATCAACCAA------------TAAAAAGACATAATTCAAGTATTTATATCGATAACATCCATAGCTAAAAATAGAGAAGATTAA------------------------------------------------------------------------------------------------------
>Pen1_s19
---------CTGATCTTTGTATTAGTTCTCTCTTGCTTTTCGAGTTTATATTCTATTGCGCCTTCTCCTTCGTTTATTTCTAATCTTCGCATCAAGTATACGACA------------------------TTGTGAAAACTAAATGACAAACTACAGACAGCTAAGTGTGATGTAGAGTTTCTTAGATGTTGTTTAAACTATAATATAGACCTAATCTTCGTTAGTATACGTTTAGAAGCTAAGTTTATAAGAATATTAGAAAAATATACGACTTTTCTACGTAATTATCTTATTCGTAAATTCGAAACTAGACAGAAACAACCGAGAGAGCCAGAAAAGCGTCGCTCAAGT------------------------------------------------------------------------------------------------TTAGATTATAGTAATGTAAGTAAATTACAAAGATTAGATGGAGGTCCATTTGGACAAAAT---------------------------------------------------------------------------------TATGAAGAAATGAAACATAAACTAATTCAAAATATATCATCATGTACAGTTTCAGAAATAGAAGAAAGATTATTATGTAGTGGTTGAGATTTTTGTATAGAGAATAAGATTAAGAATTTTCTATAGTTTGAAACAGACTAAGAA------------------------------------------------------------------------------------------------------------------------------------CTACGGAATGCTTCGCAACAACTGATGAAAGTATCTAAACAT---------------AAGAAAACAAATAATCTGTGTGATGAAGAATCAGCTGCTTTAAAATCATTAAAATGTAAT---------------------------------AATAGTATAGTTATATTAGATCGCGAAGGATACATGAAAAAAGAGCAA------------------------TTTGAGCAATTAAATATCGATAAATTT---------------CATTTTAAA---------------CGAGAAGAAGAATTAAATAAATATATTTTATCATTGTACAAAGATAATGTAATAGATAGCACAGTTCGTCATAATCTAAAA------------ATCAACATGTCAGTTTCTTATGGACTTTACGATTACGACCGA------------------------------------------------------TTATATCAACCATCGAAATACTTAGCTAAAGCTATAGGAGATGCTCGT---------------------------------CTACAAACTCCATTATATATCAAAGAGATAATACCTGATGAGAATAAATCATACGTAAAATGTAGTTTTTATGTAGAAAGTCTGTGTACGAATGTGCCAGTTAAAGAAGCAATAGAAAGCATCCTAGATTATATGTGC------------------------------------------------------------------------------------------------------TAACATAGGAAAATAACAGACGCACCTTTCAGATATCATAATACGGCTTATAAACAGATAGACGGAGTTGTCATCAATAATCCTCTAGCACCTAGATTAGTCAATTTATAGATGCTGAAAATGTAAGAAACATTAAATAGAATTCGTAAAAATAGACTC------------ATAGTCCGATTAATATATTTAGATGACATTCTTGTCTAA---------------------------------------------TAAACAAATGACATGAGACTTTTAATTTTACGCTTGGACGTGAGTCAGATAATTCTA------------TTTCATTTCTTTATGTTCTTGTAACTCAAAGATGAAAAA---------------------------------------------------------------------------------------------------------------------------------------------------------------------------------------------------------------------------------------------------------------------------------------------------------------------------------------------------------------------------------------------------------------------------------------------------------------------------------------------------------------------------------------------------------------------------------------------------------------------------------------------------------------------------------------------------------------------------------------------------------------------------------------------------------------------------------------------------------------------------------------------------------------------------------------------------------------------------------------------------------------------------------------------------------------------------------------------------------------------------------------------------------------------------------------------------------------------------------------------------------------------------------------------------------------------------------------------------------------------------------------------------------------------------------------------------------------------------------------------------------------------------------------------------------------------------------------------------------------------------------------------------------------------------------------------------------------------------------------------------------------------------------------------------------------------------------------------------------------------------GATAACcTAGCCACATCATTGTATCGTAAGCCAATTTATATAGGATTGTACGTGTTCTAGGATAGTAATCAAAAATCGTCGCTAAAGTTAGGTCTAATAAGAACATTACatATACGTTTCCATAAAATCTGTTCGAAACAATCAATAATGAAAAATGAGTTATATTTAAGACAAGAGGCATTAAATGATGATGCATATCTGCCACATATAATTCGAAGAGATATAGCTGAAGGAGAAATAATTCAGACAAGACTC---ACC------------------------------------------------------------------------------------------------------------------------------------------------------------------------------------------------------------------------------------------------------------------------------------------------------------------------------------------------------------------------------------------------------------------------------------------------------------------------------------------------------------------------------------------------------------------------------------------------------------------------------------------------------------------------------------------------------------------------------------------------------------------------------------------------------------------------------------------------------------------------------------------------------------------------------------------------------------------------------------------------------------------------------------------------------------------------------------------------------------------------------------------------------------------------------------------------------------------------------------------------------------------------------------------------------------------------------------------------------------------------------------------------------------------------------------------------------------------------------------------------------------------------------------ATTTGTACGTCAAAAATTAAGAAATATTGTAGAAAACCAATCCCTAATGTAGATATTCAAATTCGCATTCAAAGAAAACATGAGTTTAAAAAGCGTTTTCTG---------ACCTACACCAAAAGAAACAGATTAGAAAAGAACTTAGTACATTCTATCCCCTGT---TTAGATTGCAATAAAGTTTATATAGGTGAAACTAGTCGTACGAAAGAAAGTCAAATGAAAGAACATAAAGCGAATATTAGAACTATATCGACTAAA---------------------------------------------------------------------------------------------------------------------------------------------------------------------------------------------------------------------------------------------------------------TCTAAATTAGTAGAACACATTATGACACAAAAA---CATCAGTTTGACTTTGCGAATATTCAAGCACTAGCGTTAGAAAGCGTCTGGAAAAAACGAGTAATCCAAGACAATATTCTATCCAGTAGAACTTTAGGGAAATCGATCAACCAA------------CAAAAAGATACAATTCAAGTAGTTATATCGATAACATCCATAGCTAAAAATAGAGAGAAGATTAAGAGAAATACCATTTCAACATAA------------------------------------------------------------------------------
>Pen2_s878
------ATGTATTTTGTTGCAGTTATCTACTCCTACATTTGTTCAATTATTATTACTGCAATTCCAGATGGTTTTATCACAATTATACGACGTAAGTATGGCGTTGTTATTTTTAAATCAATACGACAGTTAGAGAAAATAACTATAAAATTACAAAAATCTAAATGTGATCTAGAATTTTTACGATTTTGCTTAATTTATAATTTAACACTTAAATTTCTTAATATAAAAATATTTAAAAAACGATTAAAAAATCAACAACAATATTCTACATATCAAAGATATTTATTACAACAAGAATATAAAAACAAACATAGAGAAATAATAAAAATTCAAAATAATCATAATTTATTG---ATCAATCAAATAGAAACACTAATCAACATAACAGATTTTAATAAAATAAAGAAATATCTTAATCAACGAACTATTCACGAACAACAAAAAACAAGAAAAAATCATATAAATAAACTTGAAGTGTTAAATAAAGGTCCAATTGGACAAAAC---------------------------------------------------------------------------------TATGAAACCATGAAAAATAAACTTATACACAATATTTCATCATATACTTTAACATCCGCCGAAGAACGCCTTTTATGTAGAGGGTGGAATTTTTGTATAAAACATAAATTAACAAAAATAAACGATTTTAAAACAGATATGGAAACTAATATAATGAAATTAGAGCCACATTGTCATCCA---------------------------------------------------------------------ACAATATTAAATACTATATGTAAAAATGTACATGATTATTCAGAAAAATTCATAAAAAACGTAAATAAT---------------AATAATATTAAAAATATTAGTGATGAAGAATTTAACGCTATAAAAACACTAAAAGATAATTCAAATATTATAATCTGTCGTGCAGATAAAGGAAATGCTATAGTTGTCATGAATAAAGATGATTACATAAGTAAAATGAATGATATTTTACAATTAAAACAA---TTTAAACATGATAATAGATCATTA------------------TTAAAAGAA---------------AAAGAAAAAGAAATGAATAATTATTTAAGATCGTTATATGAAAAAAGAATAATTACAAAAGAACTTTTCTATAAAGTAAGATCA---ACATCTTCAAATATAGCATGCATGTATGGTCAACCTAAAATACATAAGCAAGGTTAT---------CCATTGCGACCAGTAATATCTTCGATTGGAAGTTATAATTATGAACTATCAAAATATCTAGCTTCTTTGATAAAAATAAATCAAACAGAAAAATCAATTTCATACATAAAAGATTCATTTGAATTTGTGAAAGAAATTACAAAAATTGAATATAAAAATAATCAA------GTAATGTGTAGCTTTGACGTTGATTCATTATATACAAATGTACCAGTAGAAGAAGCTATAAATATTGTTGTAAATAATTTACAT------------------------------------------------AAATCAAAAACATTAAATAACACACCATTTAATAAATTTGAATTAACGAAATTACTACAATTAGCGGTTTGTAATGTACCATTTAGATTTATTGACAAATATTATACACAATATGATGGAGTAGCTATGGGCTCTCCATTAGGACCAATACTTGCAGATATATTTATGAATAATTTAGAGATAAAACTAAGTCGATTCACAACAAACAAACCA------------CAAGTGTGGTTTAGATATGTAGATGATATCTTTTGTATATTTAAA---AATGATCAA---------------AATATCAATTATATGATGAATAAAATTAATAAATGGCATAATAATATAAAATTCACAGTAGAAAAAGAA---------AAACATAATCAAATAGCATTTTTAGATGTCTTAGTAATTAAT---------------------------------------------------------------------------------------------------------------------------------------------------------------------------------------------------------------------------------------------------------------------------------------------------------------------------------------------------------------------------------------------------------------------------------------------------------------------------------------------------------------------------------------------------------------------------------------------------------------------------------------------------------------------------------------------------------------------------------------------------------------------------------------------------------------------------------------------------------------------------------------------------------------------------------------------------------------------------------------------------------------------------------------------------------------------------------------------------------------------------------------------------------------------------------------------------------------------------------------------------------------------------------------------------------------------------------------------------------------------------------------------------------------------------------------------------------------------------------------------------------------------------------------------------------------------------------------------------------------------------------------------------------------------------------------------------------------------------------------------------------------------------------------------------------------------------------------------------------------GATCATGTTAATAAAAGATATGAAACGAATATATATAAAAAACCGAAAAACACTAATTTATATTTATTATATGAAAGTAATCAATGTAGAAAATATAAAATAAGTCTCATCAGATCACTTGTAATTAGAATAATGTTAATTTGTTCAAAACAACAATATATTAATGATGAATTAGAACGGTTAAAACATACGTTACAGGATAATGGATATCCGATTCATATAATTAAAAGAGGATTAAAAGAAGGACAAATAATTTCTAAACAAATA---ATTGAAAAACGAAATAACAACAATATTATAAATACTACG------------------------------------------------------------------------------------------------------------------------------------------------------------------------------------------------------------------------------------------------------------------------------------------------------------------------------------------------------------------------------------------------------------------------------------------------------------------------------------------------------------------------------------------------------------------------------------------------------------------------------------------------------------------------------------------------------------------------------------------------------------------------------------------------------------------------------------------------------------------------------------------------------------------------------------------------------------------------------------------------------------------------------------------------------------------------------------------------------------------------------------------------------------------------------------------------------------------------------------------------------------------------------------------------------------------------------------------------------------------------------------------------------------------------------AATTCATTGGTATCAAAAAAGAAAATATATTTA---ACGTTATCTTACTATGGTCAAGAATCCATAATTTTAGCAGAAAAAATCAAAAAACTATGTAAAAGATATATTCATAATATAGACATTAATATTGCTTTTAAAAAGACTAATACATTAAAACAAACATTTTTAACTAAACAAAAAGGTACAGAAACAAATAAAACAGAGAAAAAACTAATTTATCAAATACCTTGT---AAAGATTGTAATAAAAGTTATTATGGTGAAACTAACAGAGAATTAAAAGTAAGAATTAAAGAACATAAAAAAGATATCAAAAAACAAGATTTAAAT---------------------------------------------------------------------------------------------------------------------------------------------------------------------------------------------------------------------------------------------------------------TCACATGTAGCAAAACATGTTTTTCAAGATAAA---CATTCTTTTGATTTTGATAATGTAAAGATTTTAGCATATGAATCAAATTGGCGAAGAAGAATAGTAAAAGAAAGTTTATATACACATTATAGCTTCGGTCAATCATTAAATGAT------------GTTAAACATAAACTTAAAATATTTGGTTAA---------------------------------------------------------------------------------------------------------------------------------------
>Pen2_s304
------ATGTATTTTGTTGCAGTTATCTACTCCTACATTTGTTCAATTATTATTACTGCAATTCCAGATGGTTTTATCACAATTATACGACGTAAGTATGGCGTTGTTATTTTTAAATCAATACGACAGTTAGAGAAAATAACTATAAAATTACAAAAATCTAAATGTGATCTAGAATTTTTACGATTTTGCTTAATTTATAATTTAACACCTAAATTTCTTAATATAAAAATATTTAAAAAACGATTAAAAAATCAACAACAATATTCTACATATCAAAGATATTTATTACAACAAGAATATAAAAACAAACATAGAGAAATAATAAAAATTCAAAATAATCATAATTTATTG---ATCAATCAAATAGAAACACTAATCAACATAACAGATTTTAATAAAATAAAGAAATATCTTAATCAACGAACTATTCACGAACAACAAAAAACAAGAAAAAATCATATAAATAAACTTGAAGTGTTAAATAAAGGTCCAATTGGACAAAAC---------------------------------------------------------------------------------TATGAAACCATGAAAAATAAACTTATACACAATATTTCATCATATACTTTAACATCCGTCGAAGAACGCCTTTTATGTAGAGGGTGGAATTTTTGTATAAAACATAAATTAACAAAAATAAACGATTTTAAAACAGATATGGAAACTAATATAATGAAATTAGAGCCACATTGTCATCCA---------------------------------------------------------------------ACAATATTAAATACTATATGTAAAAATGTACATGATTATTCAGAAAAATTCATAAAAAACGTAAATAAT---------------AATAATATTAAAAATATTAGTGATGAAGAATTTAACGCTATAAAAACACTA------------------------------------------------------------------------------------------------ATACAATTAAAACAA---TTTAAACATGATAATAGATCAGTA------------------TTAAAAGAA---------------AAAGAAAAAGAAATGAATAATTATTTAAGATCGTTATATGAAAAAAGAATAATTACAAAAGAACTTTTCTATAAAGTAAGATCA---ACATCTTCAAATATAGCATGCATGTATGGTCAACCTAAAATACATAAGCAAGGTTAT---------CCATTGCGACCAGTAATATCTTCGATTGGAAGTTATAATTATGAACTATCAAAATATCTAGCTTCTTTGATAAAAATAAATCAAACAGAAAAATCAATTTCATACATAAAAGATTCATTTGAATTTGTGAAAGAAATTACAAAAATTGAATATAAAAATAATCAA------GTAATGTGTAGCTTTGACGTTGATTCATTATATACAAATGTACCAGTAGAAGAAGCTATAAATATTGTTGTAAATAATTTACAT------------------------------------------------AAATCAAAAACATTAAATAACACACCATTTAATAAATTTGAATTAACGAAATTACTACAATTAGCGGTTTGTAATGTACCATTTAGATTTATTGACAAATATTATACACAATGTGATGGAGTAGCTATGGGCTCTCCATTAGGACCAATACTTGCAGATATATTTATGAATAATTTAGAGATAAAACTAAGTCGATTCACAACAAACAAACCA------------CAAGTGTGGTTTAGATATGTAGATGATATCTTTTGTATATTTAAA---AATGATCAA---------------AATATCAATTATATGATGAATAAAATTAATAAATGGCATAATAATATAAAATTCACAGTAGAAAAAGAA---------AAACATAATCAAATAGCATTTTTAGATGTCTTAGTAATTAAT---------------------------------------------------------------------------------------------------------------------------------------------------------------------------------------------------------------------------------------------------------------------------------------------------------------------------------------------------------------------------------------------------------------------------------------------------------------------------------------------------------------------------------------------------------------------------------------------------------------------------------------------------------------------------------------------------------------------------------------------------------------------------------------------------------------------------------------------------------------------------------------------------------------------------------------------------------------------------------------------------------------------------------------------------------------------------------------------------------------------------------------------------------------------------------------------------------------------------------------------------------------------------------------------------------------------------------------------------------------------------------------------------------------------------------------------------------------------------------------------------------------------------------------------------------------------------------------------------------------------------------------------------------------------------------------------------------------------------------------------------------------------------------------------------------------------------------------------------------------GATCATGTTAATAAAAGATATGAAACGAGTATATATAAAAAACCGACAAACACTAATTTATATTTATTATATGAAAGTAATCAATGTAGAAAATATAAAATAAGTCTCATCAGATCACTTGTAATTAGAATAATGTTAATTTGTTCAAAACAACAATATATTAATGATGAATTAGAACGGTTAAAACATACGTTACAGGATAATGGATATCCGATTCATATAATTAAAAGAGGATTAAAAGAAGGACAAATAATTTCTAAACAAATA---ATTGAAAAACGAAATAACAACAATATTATAAATACTACG------------------------------------------------------------------------------------------------------------------------------------------------------------------------------------------------------------------------------------------------------------------------------------------------------------------------------------------------------------------------------------------------------------------------------------------------------------------------------------------------------------------------------------------------------------------------------------------------------------------------------------------------------------------------------------------------------------------------------------------------------------------------------------------------------------------------------------------------------------------------------------------------------------------------------------------------------------------------------------------------------------------------------------------------------------------------------------------------------------------------------------------------------------------------------------------------------------------------------------------------------------------------------------------------------------------------------------------------------------------------------------------------------------------------------AATTCATTGGTATCAAAAAAGAAAATAATAATTTAAACGTTATCTTACTATGGTCAAGAATCCATAATTTTAGCAGAAAAAATCAAAAAACTATGTAAAAGATATATTCATAATATAGACATTAATATTGCTTTTAAAAAG---------------------------------------------------------------------------------------------------------------------------------------------------------------------------------------------------------------------------------------------------------------------------------------------------------------------------------------------------------------------------------------------------------------------------------------------------------------------------------------------------------------------GTAAAGATTTTAGCATATGAATCAAATTGGCGAAGAAGAATAGTAAAAGAAAGTTTATATACACATTATAGCTTCGGTCAATCATTAAATGAT------------GTTAAACATAAACTTAAAATATTTGGTTAA---------------------------------------------------------------------------------------------------------------------------------------
>Pen2_s148
---------------------------------------------------------------------AAATTTATTTCAGTCTTTCGGAGAACACTTTCTCCATCATCAGGAAACAAT------GGGTTAGAGAAAACAGTCTCAAAACTACAACAATCTAAATTTCACCTTGAGTTTCTACGTTTTTCCTTATTTTATAACCTAACAACAACTTTTCTGTACTTGAAACTATGGAAAAAAGAACTAAGAAACAAAGAACAATACCAAACATACAAGAGATATGTTTTACAAGAAGAATATAAAACTAAAAATGAGGATATA---------------------------------------------------------------------------------------------------------------------------------------------------------------------------------------------------------------------------------------------------------------------------------------------------------------------------------------------------------------------------------------------------------------------------------TTAAAATTAGAAGCACACTGTCATCCC---------------------------------------------------------------------TCAATGTATTCAACAATATGTAGATATGTACATGATTATTCAGATAAATTCATAAATAACATCAAAAAA---------------GATAATATAAAAAACATTAGTGACGAAGTGTATGAAGCTGTAAAGTCTTTAAAAAATAGCTCTAATCTTACTATCTGTCGGGCCGATAAAGGCAACACGGTAGTAGTTTTGAATGAAGAAGACTATATAGGAAAAATGAATAATATCTTAGATTTAAAACAA---TTGAACAAAACAAATAAATCATTA---------------------------------------------CTAGAAGAAATGAATAAATATCTAGGAGAATTATATAAGAACAAAATAATCAATAAAGAACTGTTCTGTAAAATAAGATCG---ACTTTCCCTAACATAGCCTGCATGTACGGACAACCGAAAATAGACCAACAAGGTTAT---------CCAATGAGACCTGTAATTTAATCGATTGGTGGCTGTAACTAAGAACTCTCAAAATATCTAGCTTCATTGATCAAAACaAATCTAAAAGAAAAATCTTTCTCATTTATAGGAGATTCCTTTGAATTTGCAAAAGAAATAAATAAAATAAAGTACAAAAATAATCAA------GTAATGTGTAGCTTCGACGTAGATTCATTATATACAAACGTACCGGCAAATGAAGCTATAGACATCATAATAAACAATCTAAGT------------------------------------------------AAAACAAAAACAAAAGAAAGCACACCTTTTAAAAAAGAAGAATTAAATAACTTATTAAAAACAGCTGTATGTAACGTTCTATTCAGATTTTTAGATAAATATTATATCTAATGCAATGGCGTCGCAATGGATTCCCCATTAGGCTCAGTTCTTGTTGACATATTTATGATTGAGTTAGAAAAGAAACTAAATAGGTTCACAAGAAATAAACCA------------CAAATATGGTTTCGCTATGCAGATGACATCTTTTGCATCCTTAAA---AACGAACAA---------------AAAATAGAATTTATGCTAAAAAAGATTAACCAATGACATAATAACGTAAAGTTTACAGTAGCAAAAGAC---------GATAATAATCAAATCTTATTTTTAGACGTCTTAGTAATTAAA---------------------------------------------------------------------------------------------------------------------------------------------------------------------------------------------------------------------------------------------------------------------------------------------------------------------------------------------------------------------------------------------------------------------------------------------------------------------------------------------------------------------------------------------------------------------------------------------------------------------------------------------------------------------------------------------------------------------------------------------------------------------------------------------------------------------------------------------------------------------------------------------------------------------------------------------------------------------------------------------------------------------------------------------------------------------------------------------------------------------------------------------------------------------------------------------------------------------------------------------------------------------------------------------------------------------------------------------------------------------------------------------------------------------------------------------------------------------------------------------------------------------------------------------------------------------------------------------------------------------------------------------------------------------------------------------------------------------------------------------------------------------------------------------------------------------------------------------------------------ATAAATATTACCAATAAATATAAAACATCTATATATAAAAAACCGACTAATACTAATTTATATCTACTATATGAAAGCAATCAATGTAGAAAATGCAAAACAAGTCTAATTAGATCTTTAACAATTAGAATAATTTTCATATGTAGTTCACAAAAAAATATAGATATAGGATTAGAACTATTAAAACATACCTTACAAAATAATGGTTATCCAAAACACATAATTCAAATAGGAATTAGAGAAGGGCAAAATAATTTCAAAGATAAT---AAAGAAAAACAAAATAATAATAATAATTCATCAATAAAT---------------------------------------------------------------------------------------------------------------------------------------------------------------------------------------------------------------------------------------------------------------------------------------------------------------------------------------------------------------------------------------------------------------------------------------------------------------------------------------------------------------------------------------------------------------------------------------------------------------------------------------------------------------------------------------------------------------------------------------------------------------------------------------------------------------------------------------------------------------------------------------------------------------------------------------------------------------------------------------------------------------------------------------------------------------------------------------------------------------------------------------------------------------------------------------------------------------------------------------------------------------------------------------------------------------------------------------------------------------------------------------------------------------------------------------------AATAAGAAAATATTTCTA---ACATTATCTTACTATGGACAAGAATCTATAATACTTGCTGAAAGAATAAGGAAATTATGTAAAAGATATATTCCTAGTTTAGTAATGAATATTGCTTTTAGGAAAACTAATACACTAAAACAAACCTTTTTGACTAAACAAAAACGAGTAGAAACAAATAGAAACGAAACCAAGCTAGTTTACAAAATACCTTGC---TAGAACTGCGATATAAGTTACTATGGAGAAACTAATAGGAAGGTGAAAACACGTATTAATGAACATAAAAAAGGTATAAGAAAACTTAATCGAAAA---------------------------------------------------------------------------------------------------------------------------------------------------------------------------------------------------------------------------------------------------------------TCACATGTAGCATTACACGTTATAGACCAAAAA---AAATCATTTGATTTTGATAATGTGAAAGTTTTATCTTATGAATCCAATTGGCGAAAACGCATAAACATAGAAAGCTTATTCACATTATAG---------------------------------------------------------------------------------------------------------------------------------------------------------------------------------------------------------
>Pen2_s598
---------------------------------------------------------------------------------------------------------------------------------------------------------------------------------------------------------------------------------------------------------------------------------------------------------------------------AAAGATAGTATTAAATTAGAAAAAGAAATTAATAATATA---TTAATTTATTTGAAAACTAAATTGAGCTTAATTGATTCTGAATCCTTAAACAAATTCTTATATGATAGATGTAAATTAGAAAAAGAAAAAGTGGTTAAAATTCACCAAAAGAAATTAATAAAATTAAACAAAGGACCAATTGGTCAAGAT---------------------------------------------------------------------------------TACCAAAATTTCAAAACAAAACTTATACATAATATATCTTCGTATAATCTTACTTTAGAAGAGGAACGTTTATTATCCAGAGGTTGGAATTTCTGTATTGAAAATAAAATTAATAACTTCATAGACTTTAAAACTGATATGGAACTAAATGCATTTAAAATTCAGAATGATTGTCATGCT---------------------------------------------------------------------AATACTTTTTCAACCATTTGTAAGAAATTAAATAACTATTCTGAAATATTCATTAAAGCTGTTAAAAAT---------------AAAAAGATTCGTAATATTAGTGATGATGAATATAATGCAATAAAATCATTAAAGAATAACAATGATATTATAATATGTAAAGCTGATAAAGGAAATGCCATAGTGATACTAGATAAAACTGATTACATTAATAAGATTAACGATATTCTTAATTTAAAACAG---TTCAAGATTAATAAAAATTCGGTA------------------TTAGAAGAA---------------AAAGAAAAATTAATGAATAAATATATTTTAAAATTACTTAATGATAATGTTATAGATAAAGAAACATATTGGAAGATTCATTCT---ACGAGTTCATCATTTGCCACTATGTATGGGCAACCAAAAATTCATAAGCTTAATTAT---------CCTGTCAGACCTATTATCTCATCTATAGGATCATATAATTATGAGTTATCTAAACATCTTTATAATATCATTAATAATAATAGACCAAGAAAATCTTTTTCGTTCATTAGCGATTCATTCGAATTTGTCAAAAAGATTAAAGAATTTTCCAATAGTGTAAACCAT------ACCATGGTTAGTTTTGATATTGATAACTTATATACAAATGTCCCTGTACAGGAAGCAATAAAAATAACACTAGATATGATATTT---------------------------------------------AAAACATCTGATTCATCTAATAATGTTAAATATACTCGTTCTCAATTAAAAGAACTATTAAATTTTGCCGTTTGTGATATTCCATTTAGATTCTATGATAATATATATACACAAGTTGATGGAGTTGCAATGGGTTCCCCATTAGGGCCCATATTAGCAGACATATTTATATCTGATCTTGAACTAAAATTAAATCGTTTTTCTACCAATAAACCA------------TTAACATGGATTAGATATGTTGATGATATTTTTTGTATTTTTACT---AACAAACAG---------------AACATTAAAGATTTTCTAAAAAGAATTAATAAATGGCATCCTAATATTAAATTTACTATTGAGGAAGAA---------GAAAATGAATAATTACCATATTTAGATGTATTAATCATTAGA---------------------------------------------------------------------------------------------------------------------------------------------------------------------------------------------------------------------------------------------------------------------------------------------------------------------------------------------------------------------------------------------------------------------------------------------------------------------------------------------------------------------------------------------------------------------------------------------------------------------------------------------------------------------------------------------------------------------------------------------------------------------------------------------------------------------------------------------------------------------------------------------------------------------------------------------------------------------------------------------------------------------------------------------------------------------------------------------------------------------------------------------------------------------------------------------------------------------------------------------------------------------------------------------------------------------------------------------------------------------------------------------------------------------------------------------------------------------------------------------------------------------------------------------------------------------------------------------------------------------------------------------------------------------------------------------------------------------------------------------------------------------------------------------------------------------------------------------------------------AATAGAATTAATAATATATATGATACCACAATATATAGAAAACCAACTAGTACTAATCTTTATTTATTATATGAAAGTAATCAATGTAGAGAATATAAATTAAGTTTAATAAGAACATTAACTATTAGAATTATTCTTATATGCTCAACTGATATAATGAAAAATAATGAAATAGAACTCATGAAAAATACATTAACAACGAATGGTTATCCTCAACATTTAATTAAAAGAGGAATAAGAGAAGCTGAAGTAATCACTAAGAAAATT---CGCACTAAAACACAACAAACTAATAACACACAACAAAAG------------------------------------------------------------------------------------------------------------------------------------------------------------------------------------------------------------------------------------------------------------------------------------------------------------------------------------------------------------------------------------------------------------------------------------------------------------------------------------------------------------------------------------------------------------------------------------------------------------------------------------------------------------------------------------------------------------------------------------------------------------------------------------------------------------------------------------------------------------------------------------------------------------------------------------------------------------------------------------------------------------------------------------------------------------------------------------------------------------------------------------------------------------------------------------------------------------------------------------------------------------------------------------------------------------------------------------------------------------------------------------------------------------------------------------------------AAAAAAGTTTATTTC---CTACTTTGTTATTATGGGCATGAATCAATTATATTAGCATATAGAATTAAAAGATTATGTAAAAAATTATTACCATTAATTGATGTAAATGTATGTTTTAGAAAAACATTTACTATTAAAAGTGTATTTCTACCAATTCAAAAAGGACCTGACGAATTAAAAAAGAATAAGAAATTAGTATATAAAATTTCATGT---TTAAACTGTGATAAATATTATATAGGTGAGACAAAAAGAAATAAACAAATTAGAATGAAAGAACATCAAAAAGATATTAAAAAACGATCTCAATGT---------------------------------------------------------------------------------------------------------------------------------------------------------------------------------------------------------------------------------------------------------------TCAAATGTAGCTAAACATGCTAATAATGAAAAA---CATTCATTTGACTTTAATCAAACAGAAACATTATCTCTCGAATCAAACTGGCGACGTAGAATAATTAAAGAAAGTCTTTTTACACATGCAATAAATGACAAAGCACTTAATGAT------------ACAAAATTCAAATTAAATATATTCGGATAA---------------------------------------------------------------------------------------------------------------------------------------
>Pen2_s77
---------------------------------------------------------------------------------------------------------------------------------------------------------------------------------------------------------------------------------------------------------------------------------------------------------------------------------------------------------------------------------------------------------------------------------------------------------------------------------------------------------------------------------------------------------------------------------------------------------------------------------------------------------------------------------------------------------------------------------------------------------------------------------------------------------------------------------------------------------------------------------------------------------------------------------------------------------------------------------------------------------------------------------------------------------------------------------------------------------------------------------------------------------------------------------------------------------------------------------------------------------------------------------------------------------------------------------------------------------------------------TCATCTATAGGATCATATAATTATGAGTTATCTAAACATCTTTATAATATCATTAATAATAATAGACCAAGAAAATCTTTTTCGTTCATTCGCGATTCATTCGAATTTGTCAAAAAGATTAAAGAATTTTCCAATAGTGTAAACCAT------ACCATGGTTAGTTTTGATATTGATAACTTATATACAAATGTCCCTGTACAGGAAGCAATAAAAATAACACTAGATATGATATTT---------------------------------------------AAAACATCTGATTCATCTAATAATGTTAAATATACTCGTTCTCAATTAAAAGAACTATTAAATTTTGCCGTTTGTGATATTCCATTTAGATTCTATGATAATATATATACACAAGTTGATGGAGTTGCAATGGGTTCCCCATTAGGGCCCATATTAGCAGACATATTTATATCTGATCTTGAACTAAAATTAAATCGTTTTTCTACCAATAAACCA------------TTAACATGGATTAGATATGTTGATGATATTTTTTGTATTTTTACT---AACAAACAG---------------AACATTAAAGATTTTCTAAAAAGAATTAATAAATGGCATCCTAATATTAAATTTACTATTGAGGAAGAA---------GAAAATGATAAATTACCATATTTAGATGTATTAATCATTAGA---------------------------------------------------------------------------------------------------------------------------------------------------------------------------------------------------------------------------------------------------------------------------------------------------------------------------------------------------------------------------------------------------------------------------------------------------------------------------------------------------------------------------------------------------------------------------------------------------------------------------------------------------------------------------------------------------------------------------------------------------------------------------------------------------------------------------------------------------------------------------------------------------------------------------------------------------------------------------------------------------------------------------------------------------------------------------------------------------------------------------------------------------------------------------------------------------------------------------------------------------------------------------------------------------------------------------------------------------------------------------------------------------------------------------------------------------------------------------------------------------------------------------------------------------------------------------------------------------------------------------------------------------------------------------------------------------------------------------------------------------------------------------------------------------------------------------------------------------------------AATAGAATTAATAATACATATGATACCACAATATATAGAAAACCAACTAATACTAATCTTTATTTATTATATGAAAGTAATCAATGTAGAGAATATAAATTAAGTTTAATAAGAACATTAACTATTAGAATTATTCTTATATGCTCAACTGATATAATGAAAAATAATGAAATAGAACTCATGAAAAATACATTAACAACGAATGGTTATCCTCAACATTTAATTAAAAGAGGAATAAGAGAAGCTGAAGTAATCACTAAGAAAATT---CGCACTAAAACACAACAAACTAATAACACACAACAAAAG------------------------------------------------------------------------------------------------------------------------------------------------------------------------------------------------------------------------------------------------------------------------------------------------------------------------------------------------------------------------------------------------------------------------------------------------------------------------------------------------------------------------------------------------------------------------------------------------------------------------------------------------------------------------------------------------------------------------------------------------------------------------------------------------------------------------------------------------------------------------------------------------------------------------------------------------------------------------------------------------------------------------------------------------------------------------------------------------------------------------------------------------------------------------------------------------------------------------------------------------------------------------------------------------------------------------------------------------------------------------------------------------------------------------------------------------AAAAAAGTTTATTTC---CTACTTTCTTATTATGGGCATGAATCAATTATATTAGCATATAGAATTAAAAGATTATGTAAAAAATTATTACCATTAATTGATGTAAATGTATGTTTTAGAAAAACATTTACTATTAAAAGTGTATTTCTACCAATTCAAAAAGGACCTGACGAATTAAAAAAGAATAAGAAATTAGTATATAAAATTTCATGT---TTAAACTGTGATAAATATTATATAGGTGAAACAAAAAGAAATAAAGAAATTAGAATGAAAGAACATCAAAAAGATATTAAAAAACGATCTCAATGT---------------------------------------------------------------------------------------------------------------------------------------------------------------------------------------------------------------------------------------------------------------TCAAATGTAGCTAAACATGCTAATAATGAAAAA---CATTCATTTGACTTTAATCAAACAGAAACATTATCTCTCGAATCAAACTGGCGACGTAGAATAATTAAAGAAAGTCTTTTTACACATGCAATAAATGACAAAGCACTTAATGAT------------ACAAAATTCAAATTAAATATATTCGGATAA---------------------------------------------------------------------------------------------------------------------------------------
>Pen2a_s942
ATGAAAAATTTCTTTTTTATTTTCTGCTTCATTTTTCGGTTTTTAAAAAACTCTTTTTAC---AGTTCTACTTTGATTAACTGCATTCGATTGAAGTATGGCGAATGCGCGTTAAAAAGATTTAGGTATATAGAGAGACTGACAGTTAAATTAGCAAAAGTACAATGTGATATTGATTATATTAGAATGTGTCTTATTTATAATTTAACACCAAAATTCATCCGTTTTAAATTAGCTAATAAACATCTGGCATCATCACCTGCAGTTAAGAAATTTCAACGTGAATTATTAATGATAGAATATAATCAACACCAAAAAAAATTAATTAAAATAAGAAGAGAATTAGATGAAAAGAGATTAGATGGTCTTTTTAATACATTCTCAGCACATCACCGTTACCGTATTAAATTGCATTTATATGATAAACAACAATATGAAATCGCTAGGTTTAAAAATTTACAAGAAAATAAATTATCTACATTATTAAGTGCTGTTGCTGATCATACT---------------------------------------------------------------------------CGTGCTCCACTTCTTCCTCATGAAAAATTAGTTTACAATTTATCATCACAATTACTAACCATACCTCAATTGAAATTACTCAGTCGAGGATGGAAATTTTGCATTGGACAGAAAGTCATTCAACCTTTAAATATACAAACTGAAATTGAATATGGTATGATAAGAATTCGAGATGAGTTAGAGAAAAAGAAA---------------------------------------------------------------ATACCATGGCAACCTATTTGTAATCAAATCAAGATAATTTCAAATGATATGATAAATAGAATTAAAACT---------------AAACGTATCTCAAATTTAAGTCAAGAAGAACATGTTGCATTGAGAGAATTAAAAAGTGATAAATCGTTGGTTATTTTACGTGCTGACAAAGGAAATGCTGTAGTATGTATGGATAAAGTAGATTATATTAAGAAAGTTAATGAAATGCTAAGTGATCCAAATAAATTCCTTAAAATAGCAAATGATGAA------------------TCTAGAATA---------------GATGAAGGAATTATTAATCGTAGATTATCTGCATTATTAAAAGAAAAGAAAATTACTAAACAGATCTATGATGAGTTATTTATA---TCTGGTAGTTCAATTCCAGTCTTATATTGTACTGTGAAAATTCATAAAACCAATTGT---------CCATTAAGACCAATCATTGCTATGTATAATGCTCCAAGTTATGAAATAGCTGGTTTTTTATCGAATGTCATTAAATCAGTACGT---AACGAAAGCCAATCTTACATTAAAGATTCATTTAGTTTTGTTAAACTGATTAAACATAAACCAATCGATGATAACGAA------TTAATGTTAAGTTTTGATATTGAGCAATTGTATCCTAATGTGCCCGTCTCTGAAGCTATTGAAATAGCAGTTGAACTTATCTTT---------------------------------------------CAAAATAAAAAACGTACTAAAATAAACAAAATCACAAAAAATGAATTATTTATTCTTTTTAACTTAGCCGTACGTAATTTACACTTTCGCTTTTATAATAATTATTATCGACAAATACAAGGTGTAGCCATGGGCTCACCTTTGGCTCCTATTTTAGCAAATATATTTGTATGTGATCTAGAAGAAAAATACATATTAAACAATCCAGAATTGAAT---------ATCAAGATTTGGTATCATTATGTAGATGATGTTTTCACTATCATCCAAGGGACAAAAGAT---------------GATGCATTGAAGATCTTGAATTATATTAACTCATTACATATCAATATAAAATTTACACATGAATCAGAA---------AGAGATAGATCACTTGCATTCTTAGATGTGAAGTTAACACGG---------------------------------------------------------------------------------------------------------------------------------------------------------------------------------------------------------------------------------------------------------------------------------------------------------------------------------------------------------------------------------------------------------------------------------------------------------------------------------------------------------------------------------------------------------------------------------------------------------------------------------------------------------------------------------------------------------------------------------------------------------------------------------------------------------------------------------------------------------------------------------------------------------------------------------------------------------------------------------------------------------------------------------------------------------------------------------------------------------------------------------------------------------------------------------------------------------------------------------------------------------------------------------------------------------------------------------------------------------------------------------------------------------------------------------------------------------------------------------------------------------------------------------------------------------------------------------------------------------------------------------------------------------------------------------------------------------------------------------------------------------------------------------------------------------------------------------------------------------------------AATCATAATGTCATTGAAACTTCACTTTACAGAAAGACAACTCATACCAATCTTTATATGAAATGGGATGCTTGTTTACCACAATATCAAAAAATCGGTTTGATCAGAACTTTAACTATAAGAGCATATCGAATATGTTCAAATGACTCACTATTGAACATTGAAATAGATCATATTAAATCCGTTCTTAATAACAATGGTTATCCAATAAAAATTATCAGAAGAACAATAGAACGAACATTACTTAAAGAAAGAGAAAGAATATTATTGAATACAAATCAAAATAATATTATAATGAATACAACTAACAATCACGTTACCATCAATAATAACAATAAAGATAATATCAACATTAATATAATAAATAATGATATGATAAAGATTGATAATATGAATAATACTACTACTAATACCATTGAAAATAATAATAATGAAAAATTAAACATTACTAGTAATAATTCTGATATTGTTAATCAAATACAAATGGAACAATTAAGCATCAATAATAATAATAATTTTAATAGTAATCAATCGAATGAAACAATTTCTAATCATCATAGATATTTATCACAATGTAGTACTTCATCAAATAACCATATATTCTATGTTAATTTAAATGATGAAAATCCTAAAGAAAAAAGAAGATCATTATCTTATACAAATATAAACATTAAACAACAGATAACAAATAATAATAATAGTACCTTATTGATACATAATTTACATATGAATAATAACCAAAATAACATTAACATTCAATCATTAAATAATAATATTGATAATACATATCAACTGAATAACGTAATGAATCGAGAATTAGATAATCAACAATTATTTGAAATAACACATACAAATAATACGAATTTGAGTTTCGATACTCAATTAAATAATAACTCAATTGAACCAATAACTTATGATAATTCAAGAATAAATAAACAAGATATAAAATATAACAAGCCTAACCATTTAAACATTAATAGATCAATTATCGTACCTTTCGATCAATTAATATCTGACACAGAAAAGTTGGAATTGAATAATAATACAAATAGCAGTAGTATATCATCATCCTTATCATCAATACAATATAATAACAATAATAACATAGTTAAAAAAACACCACAACCTAAGAAAGTTAATCCAATATCAGATAAAGTCTTAAATAAATCTATGAATCAACACATGATACATGAAGTAATTAATAATTTTGAAAAGAATTTGAATATAAAGAATGATAACAACAATAATTTAAACAATGACCATAAGAAAGAAAGAAATATTAATACAATTGATAATCAATCGAATAATCTTAAATCAACCATGTGTAATCATCAAAAAAACAAGAAACCACAACAAGATAAGATCAGAATTGATAACAACAATATGATTAATAAACCAATTCTAAACAACAATATTCTGAATAACAATGAGAATAATACTAACCATAATATTAAGCACGACATTAAATTAATCATTAATAACCATGAAATAGATAATCATTCAATAATTGAGAATTGTTTTAATAATAATCCATCTTATATACATAATCAAATTAAGCAACAAAAGAATAATTGGGATGTTAATAATCAAATAATTAATAACAACATGAATTTAAATATAAATAATGATAACAATAAGATAACATCAAATAGCATGAGTAATTATAATTTGAATAATAATCATATGCAAAATGATGATAGAATTAACATT---GTACTAAGTTATTTGGGAAAAGAATCATATATCTATAGTAGAAAATTAACAAATTTATTTAAGAAATTA------AACATCAATGTTAGAATAATTTTTAAAAAGAATAAAACAATTGGAAATTTTTTCATTAACAATTTAAAAGGT------GAACAAATCAATAAAAGTGGAGTTATATATCAAGTTAACTGT---GGTGCGTGTGATAAAGTATATATAGGACAAACAAGTAAGACTATCCAAGAAAGAATGAAACAACATCAAGAGAACATTAATAGTGATAAACCTAAACAT------------------------------------------------------------------------------------------------------------------------------------------------------------------------------------------------------------------------------------------------------------AGTAACTTAATGAATCATATAATAACGTACAAT---CATAAATTTAAATTTGAAGATGTCGCTGTATTAGCAAATGAAGGTAATGAGAAGAAAAGAGAAATAAAAGAAACTATCTTAACCAAAAAATTTAACAACATAGCAATCAACGAT------------ATTTCGTTTAAAACCTGTATTTTTTAG------------------------------------------------------------------------------------------------------------------------------------------
>Pen2a_s800
ATGAAAAATTTCTTTTTTATTTTCTGCTTCATTTTTCGGTTTTTAAAAAACTCTTTTTAC---AGTTCTACTTTGATTAACTGCATTCGATTGAAGTATGGCGAATGCGCGTTAAAAAGATTTAGGTATATAGAGAGACTGACAGTTAAATTAGCAAAAGTACAATGTGATATTGATTATATTAGAATGTGTCTTATTTATAATTTAACACCAAAATTCATCCGTTTTAAATTAGCTAATAAACATCTGGCATCATCACCTGCAGTTAAGAAATTTCAACGTGAATTATTAATGATAGAATATAATCAACACCAAAAAAAATTAATTAAAATAAGAAGAGAATTAGATGAAAAGAGATTAGATGGTTTTTTTAATACATTCTCAGCACATCACCGTTACCGTATTAAATTGCATTTATATGATAAACAACAATATGAAATCGCTAGGTTTAAAAATTTACAAGAAAATAAATTATCTGCATTATTAAGTGCTGTAGCAGATCATACT---------------------------------------------------------------------------CGTGCTCCACTTCTCCCTCATGAAAAATTAGTTTACAATTTATCATCACAATTACTAACCATACCTCAATTGAAATTACTCAGTCGAGGATGGAAATTTTGCATTGAACAGAAAGTCATTCAACCTTTAAATATACAAACTGAAATTGAATATGGTATGATAAGAATTCGAGATGAGTTAGAGAAAAAGAAA---------------------------------------------------------------ATACCATGGTAACCTATTTGTAATCAAATCAAGATAATTTCAAATGATATGATAAATAGAATTAAAACT---------------AAACGTATCTCAAATTTAAGTCAAGAAGAACATGTTGCATTGAGAGAATTAAAAAGTGATAAATCGTTGGTTATTTTACGTGCTGACAAAGGAAATGTTGTAGTATGTATGGATAAAGAAGATTATATTAAGAAAGTTAATGAAATGCTAAGTGATCCAAATAAATTCCTTAAAATAGCAAATGATGAA------------------TCTAGAATA---------------GATGAAGGAATTATTAATCGTAGATTATCTGCATTATTAAAAGAAAAGAAAATTACTAAACAGATCTATGATGAGTTATTTACA---TCTGGTAGTTCAATTCCAGTCTTATATTGTACTGTGAAAATTCATAAAACCAATTTT---------CCATTAAGACCAATCATTGCTATGTATAATGCTCCAAGTTATAAAATAGCTGGTTTTTTATCGAATGTCATTAAATCAGTACGT---AACGAAAGCCAATCTTACATTAAAGATTCATTTAGTTTTGTTAAACTGATTAAACATAAACCAATCGATGATAACGAA------TTAATGTTAAGTTTTGATATTGAGCAATTGTATCCTAATGTGCCCGTCTCTGAAGCTATTGAAATAGCAGTTGAACTTATCTTT---------------------------------------------CAAAATAAAAAACGTACTAAAATAAACAAAATCACAAAAAATGAATTATTTATTCTTTTTAACTTAGCCGTACGTAATTTACACTTTCGCTTTTATAATAATTATTATCGACAAATACATGGTGTAGCCATGGGCTCACCTTTGGCTCCTATTTTAGCAAATATATTCGTATGTGATCTAGAAGAAAAATACATATTAAATAATCCAGAATTGAAT---------ATCAAGATTTGGTACCGCTATGTAGATGATGTTTTCACTATCATCCAAGGGACAAAAGGT---------------GATGCATTGAAGATCTTGAATTATATTAACTCATTAAATATCAATATAAAATTTACACATGAATCAGAA---------AGAGACAGATCACTTGCATTCCTAGATGTGAAGTTAACACGG---------------------------------------------------------------------------------------------------------------------------------------------------------------------------------------------------------------------------------------------------------------------------------------------------------------------------------------------------------------------------------------------------------------------------------------------------------------------------------------------------------------------------------------------------------------------------------------------------------------------------------------------------------------------------------------------------------------------------------------------------------------------------------------------------------------------------------------------------------------------------------------------------------------------------------------------------------------------------------------------------------------------------------------------------------------------------------------------------------------------------------------------------------------------------------------------------------------------------------------------------------------------------------------------------------------------------------------------------------------------------------------------------------------------------------------------------------------------------------------------------------------------------------------------------------------------------------------------------------------------------------------------------------------------------------------------------------------------------------------------------------------------------------------------------------------------------------------------------------------------AATCATAATGTCATTGAAACTTCACTTTACAGAAAGACAACTCATACCAATCTTTATATGAAATCGAATGCTTGTTTACCACAATATCAGAAAATCGGTTTGATCAGAACTTTAACTATAAGAGCATATCGAATATGTTCAAATGACTCACTATTGAACATTGAAATAGATCAAATTAAATCCGTTCTTAATAACAATGGTTATCCAATAAAAATTATCAGAAGAACAATAGACCGAACATTACTTAAAGAAAGAGAAAGAATATTATTGAATACAAATCAAAATAATATTACAATGAATACAACTAACAATCACGTTACCATCAATAATAACAATAAAGATAATATCAACATTAATATAATAAATAATGATATGATAAAGATTGATAATATGAATAATACTACTACTAATACCATTGAAAATAATAATATTGAAAAATTAAACATTACTAGTAATAATTCTGATATTGATAATCAAATACAAATGGAACAATTAAGCATCAATAATAATAATAATTTTAATAGTAATCAATCGAATGAAACAATTTCTAATCATCATAGATATTTATCACAATGTAGTACTTCATCAAATAACCATATATTCTATGTTAATTTAAATGATGAAAATCCTAAAGAAAAAAGAAGATCATTATCTTATACAAATATAAACATTAAACAACAGATAACAAATAATAATAATAGTACCTTATTGATACATAATTTACATATGAATAATAACCAAAATAACATTAACATTCAATCATTAAATAATAATATTGATAATACATATCAACTGAATAACGTAATGAATCGAGAATTAGATAATCAACAATTATTTGAAATAACACATACAAATAATACGAATTTGAATTTCGATACTCAATTAAATAATAACTCAATTGAACCAATAACTTATGATAATTCAAGAATAAATAAACAAGATATAAAATATAACAAGCCTAACCATTTAAACATTAATAGATCAATTATCGTACCTTTCGATCAATTAATATCTGACACAGAAAAGTTGAAATTGAATAATAATACAAATAGCAGCAGTATATCATCATCCTTATCATCAATACAATATAATAACAATAATAACATAGTTAAAGAAACACCACAACCTAAGAAAGTTAATCCAATATCAGATAAAGTCTTAAATAAATCTATGAATCAACACATGATACATGAAGTAATTAATAATATTGAAAAGAATTTGAATATAAAGAATGATAACAACAATAATTTAAACAATGATCATAAGAAAGAAAGAAATATTAATACAATTGATAATCAATCGAATAATCTTAAATCAACCATGTGTAATCATCAAAAAAACAAGAAACCACAACAAGATAAGATCAGAATTGATAACAACAATATGATTAATAAACCAATTCTAAACAACAATATTCTGAATAACAATGAGAATAATACTAACCAGAATATTAAGCACGACATTAAATTAATCATTAATAACCATGAAATAGATAATCATTCAATAATTGAGAATTGTTTTAATAATAATCCAGCTTATATACATAATCAAATTAAGCAACAAAAGAATAATTGTGATGTTAATAATCAAATAATTAATAACAACATGAATTTAAATATAAATAATGATAACAATAAGATAACATCAAATAGCATGAGTAATTATAATTCGAATAATAATCATATGCAAAATGATGATAGAATTAACATT---GTACTAAGTTATTTGGGAAAAGAATCATATATCTACAGTAGAAAATTAACAAATTTATTTAAGAAATTA------AACATCAATGTTAGAATAATTTTTAAAAAGAATAAAACAATTGGAAATTTTTTCATTAACAATTTAAAAGGT------GAACAAATCAATAAAAGTGGAGTTATATATCAAGTTAACTGT---GGTGCGTGTGATAAAGTATATATAGGACAAACAAGTAAGACTATCCAAGAAAGAATGAAACAACATCAAGAGAACATTAATAGTGATAAACCTAAACAT------------------------------------------------------------------------------------------------------------------------------------------------------------------------------------------------------------------------------------------------------------AGTAACTTAATGAATCATATAATAACGTACAAT---CACAAATTTAAATTTGAAGATGTCGCTGTATTAGCAAATGAAGGTAATGAGAAGAAAAGAGAAATAAAAGAAACTATCTTAACCAAAAAATTTAACAACATAGCAATCAACGAT------------ATTTCGTTTAAAACCTGTATTTTTTAG------------------------------------------------------------------------------------------------------------------------------------------
>Pen2a_s331
---------------------------------------------------------------------------------------------------------------------------------------------------------------------------------------------------------------------------------------------------------------------------------------------------------------------------------------------------------------------------------------------------------------------------------------------------------------------------------------------------------------------------------------------------------------------------------------------------------------------------------------------------------------------------AACGTTTTATTATCTAATGGCTGGAAATTTGCATTAATTACAAAAAAGATCAATCGATTAAATATTACATGTGAATTAGGATACATATATTTTATACTTAATAAAAATAGAATGTTAAATTCC---------------------------------------------------------------AATGATAAAATTGCTAAGATAAAAAGCTTATTGAGTTATGTTCCCAATAAATTGAAAAAAGAATTGAAA---------------AATGATGTACCTATTCTTACGGACGAAGAAATGGATGCTATGAAAAATTTATTAAATGATTCATCCATAATTATTTCAAAAGCTGACAAAGGAAATGCGATCGTTATCTTAGATAAACAAGAATACTTTAATAAAGGTAATGCATTATTAAATGATACCAATATATTTAAAAAGATACCTACTAATCTA------------------ACGGAAAAA---------------CATGAACAATCGTTAATCAAATTTCTATTAAAATTAAAACGTAAAAAAATTATTAGTGAAAAGGATTATAAAGAAATGCGTCCACTTACATGTTCCAGAACACCGGAAGCATATTTTTTAGTCAAAGTACATAAACAAAATCAA---------CCTGTAAGACCTATCATTTCTAGTTATAATTCGTATAATTACAACACAGCCAAATACTTAGCTAAATTATTAACACCAGCAATG---AAAAGTAACAATTCTTATATCAATGATTCTTTTGATTTTGTAGAGAAAATTAAATTAAACAAATCAACACCAGGA---------TTAATGTGCTCATTTGATGTAAGTTCTCTTTTTACGAATATACCTTTAGATAAAGCTATTGATATTGCTATTGCTAATGTT------------------------------------------------------AAGAAATATAATAAAACATTAAAATTAAATGAAAATGAACTCAGAGAATTATTTAACTATTGTACTAAATTATCTAATTTTGAATTTAATAATGCAAATTATGACCAGATAAATGGAGTAGCAATGGGAAGTCCATTAGCACCTATTATTGCGCATCTATTTATGAGCGATTTAGAGGAAAAAATAAATGATTACACAGGTAAAAAACCT------------GAATTATATTATAGATATGTTGACGATATTTTCATGGTTATTAATGGAACACAAAAA---------------GATATTTGCAAATTTAAAAAATTCATGAACAATTTAGAACCAACTATTAAATTCACTGTAGAAGTTCAA---------GTAAACAACAAATTACCTTTCCTTGATGTTATGATTGAAAGA---------------------------------------------------------------------------------------------------------------------------------------------------------------------------------------------------------------------------------------------------------------------------------------------------------------------------------------------------------------------------------------------------------------------------------------------------------------------------------------------------------------------------------------------------------------------------------------------------------------------------------------------------------------------------------------------------------------------------------------------------------------------------------------------------------------------------------------------------------------------------------------------------------------------------------------------------------------------------------------------------------------------------------------------------------------------------------------------------------------------------------------------------------------------------------------------------------------------------------------------------------------------------------------------------------------------------------------------------------------------------------------------------------------------------------------------------------------------------------------------------------------------------------------------------------------------------------------------------------------------------------------------------------------------------------------------------------------------------------------------------------------------------------------------------------------------------------------------------------------------GAAAATGAAACTTTAATTACATATGTTTATCATAAACCAACTGATACTGGTTTATACCTTAAATGGATTAGCAATCAGCCTAAACAATATAAAATTAATTTAATTAAATGTCTATGTAATCGAGCTGTACGTATTTGTTCGTCGGATATTCTATTGAACAAAGAACTAGATTATTACAAGAAAACCTTCTTAGCCAATGGTTATTCTTATAATATTATTAAAAAAACAATGAGAAAATTTGAATTAAAGAAAAATCTTAAC------------CAACAACAACAACAACAAACAGGTAACATC---------------------------------------------------------------------------------------------------------------------------------------------------------------------------------------------------------------------------------------------------------------------------------------------------------------------------------------------------------------------------------------------------------------------------------------------------------------------------------------------------------------------------------------------------------------------------------------------------------------------------------------------------------------------------------------------------------------------------------------------------------------------------------------------------------------------------------------------------------------------------------------------------------------------------------------------------------------------------------------------------------------------------------------------------------------------------------------------------------------------------------------------------------------------------------------------------------------------------------------------------------------------------------------------------------------------------------------------------------------------------------------------------------------------------------------------------AAGACTATTTTTATATCTATGCCTTTTCATAATGAGTTCTCTATCAAAGTAAGTAAACAGATTAAAATGTTATTAGATCAACCT------AATAAGAAAATTATGTTTGGTTTTAAATCACAAAAAAGAACCAGTTCTTTATTTAATTCTACTTATCGTGAAAAG---AAACTACCTACTAAC---AATGTTATTTATCAGTACAATTGT---GAAAATTGCAAGAAATCATATATTGGACAAACATCACGAAATGTTGAACAACGCAAAATTGAACATCAAAAAGCTTTTAAAGGTATAGGATAC------------------------------------------------------------------------------------------------------------------------------------------------------------------------------------------------------------------------------------------------------------------TCAAGAATTTATGATCATTGTGTACAACTTAAA---CATAAAAATGATTGGAAT---TATAAAATCTTAGCTAATGAATCTAATGATATTAAAAGAATTATTAAAGAAAGCTTATTAATGGATTATGTACAAGAAACAACGGATAGAAAAATATACTCGCAAAAAAGTTACGAACTAAATATTTTTGGATGA---------------------------------------------------------------------------------------------------------------------------------------
>Pen2a_s671
------ATGATTGATAGATTAATTACTTTTACTTTTTCATTATTCAATTTTATACTATCAAATGATGTTCATATTATTAAACGCCTTGGAACAAAGTATGGCCAAGGTATGGTGAAAGAAGTTAGGAAGTTAGAAAGTATAGTTAAGAAAGCAATTAAGACATAATGTGATCAAGAATTTCTCCATATTTGTCTTATTTACAATCTAATACCAAAATTTATTCGATTCAAACTTTGGAATGAAAGATATATGAGACATAGTATCTATTATCAACATCAACGTCGCTATCTTCTATTAGAATATGCTCAGAAATCGAAAGAATGTATAGAAAAACAGATAGAAGTAGAAGAAACA---TTAAAATCTATTAAAAAGAAAATTAATCCAATTGAATTAGAATTATTAAAGAAACATCTTGATAGAACAAAACAAAAAAGAAAATTAGAAATAAAATCTACACATAAAGAAAAGATCAACAGATTATCAAAAGGTGAAATTAAACTAGAT------------------------------------------------------------------------------------ACAATTGATCCAAAGAAAGTAGTTCATAATATTTCATCAAGAATTCTAAATGAAGATGAAGAATCAATTCTTTCGAAAGGCCTTCAGTTTTGCATTGAGACCAAAATAAAAGACCAAATGGAGTTTAAAACGGATATAGAATTAATGGCATTTAGTATCTTGAAACAACTACATGCACCTGATACAAAG---------------------------------------------------------ACATTAGATACTAGTTTAACTGAATGTATACAAAAAGCAGCAATTCGATCATTAAAGACCAATACTAAT---------------AAAAGAATAATTAATGTTAATAGGAATGAACTTATTGCCCTTAAACAACTAATGAAGGATAAAAACATCGTTATAATGAAAGCAGATAAAGGTTCTTCTTGTGTAATCATGGATAAAGAATCATATAAATCAAAGGTTATAGAATTGTTATCAACAGGAACAGCATTCAAAAAGATGGATGACAAAGATGAAAATGGAATAACAAATACAATTGAATATGTAGTGAAGAAAATGGAAAGAAAATTAGATTATAGATTAAAAGAATTAATAAGAACCAAGAAATTAACACAAAAAGACTATGAGTACATAAGAAGT---ACAGGATCAAGATGTTCGGTATTGTTTTGCAATCCAAAAGTACACAAAGAGGGAATG---------CCTCTAAGACCTATCATTTCAACAACAAATAGTCATAGTTATAAGCTAGCAAAATATCTCACAAAACTATTAGAAGATGCAAGA---TCGAAACCAACATCATACGTTAAAGATTCCTTTTCCTTTGCCAAATTAATACAAGAACAAAAACCTAATATGAATGAT------ATGATGATCAGTCTTGATGTTGAGTCATTGTTTACTAACGTACCTGTACACGAAGCGGTAGATTTAGCAACAAAAATCATCTTG------------------------------------------GACAAAAAGAAGCAGGATAAGAAATTTACGAAATTAACAGGAAAAGATTTAAAACACCTTTTTGAATTGGCAGTAACAAATACACCTTTCAGATTCTTTGATCAATTATATATGCAGATTGATGGTGTTAGTATGGGTTCACCATTAGCTCCTGTCCTAGCGGACATCTTTATGACACACATGGAACAAAAATTTGAGGAATTTAAACATTACAATAAG---------ATAAAATTATATCTAAGATACGTAGATGATACATTCATTATTCTCAATGGAAAAGAACAA---------------GATGCACAAGAATTAGTTGATTTTGCTAATCAATTACATACTAAATTGAAATTTACTTATGAGACAGAA---------AAGGATTTTGAATTACCATTCTTGGATGTGAAAGTTATAAAA---------------------------------------------------------------------------------------------------------------------------------------------------------------------------------------------------------------------------------------------------------------------------------------------------------------------------------------------------------------------------------------------------------------------------------------------------------------------------------------------------------------------------------------------------------------------------------------------------------------------------------------------------------------------------------------------------------------------------------------------------------------------------------------------------------------------------------------------------------------------------------------------------------------------------------------------------------------------------------------------------------------------------------------------------------------------------------------------------------------------------------------------------------------------------------------------------------------------------------------------------------------------------------------------------------------------------------------------------------------------------------------------------------------------------------------------------------------------------------------------------------------------------------------------------------------------------------------------------------------------------------------------------------------------------------------------------------------------------------------------------------------------------------------------------------------------------------------------------------------------CAACGAACTAAATTTGAAACAACTATTTTCAGAAAGAAAACGCATACTGGTCAACTACTTCATTGGCAGTCTTGTCAAGCGAAGAAGTATAAGATTAGCTTAATTAAAACATTAACATTTAGAGCTTTAAACATTTGCTCAACGAAACAATTATTAGACCAGCAATGTCACTGGATCTTAAGTACAATGATACTTAATGGGTATCCTACTAATCTTGTAAAAAGAAAAATTCAGAATACGATAGAACAATATCAGAAGAAA---------------ACGACTCAAAAGAATAAGAAAGACAAG---------------------------------------------------------------------------------------------------------------------------------------------------------------------------------------------------------------------------------------------------------------------------------------------------------------------------------------------------------------------------------------------------------------------------------------------------------------------------------------------------------------------------------------------------------------------------------------------------------------------------------------------------------------------------------------------------------------------------------------------------------------------------------------------------------------------------------------------------------------------------------------------------------------------------------------------------------------------------------------------------------------------------------------------------------------------------------------------------------------------------------------------------------------------------------------------------------------------------------------------------------------------------------------------------------------------------------------------------------------------------------------------------------------------------------------------------AAAATACTGTTCATCCCACTCACGTATTATGGTAATGAAACTATTATAATGACCAACAAGATAAAAGATAAAATCGAATCATTATTTCCTGATACAGAAGTCATTTTTGGATATAGAAAAGGATGTACATTAGCTAAATTATTTACAAAGAACTTCAAAGGAAAA---GAACCAATAGAAATG---AACGTTGTTTATAAACTTTCATGC---GATAGTTGTGAACACGTATACATCGGGCAAGCAAAACTAAATGTAAATGAAAGAATGAAACAACATAAAGAAGGATTACGTAAACCAGATATA------------------------------------------------------------------------------------------------------------------------------------------------------------------------------------------------------------------------------------------------------------------TCCAGAGCTGCTGAGCATATGCTAAATAACAAGAATCACGTGATTGATTTTACTAAACCAGAAATTATAGCCAGAGATACTCATAAAAAACGACGAGAAATCAAAGAAACGCTCTTA---AGTTTACAACACAAACAATCTTATAACAAA------------ATTAGCCATGAACTAATGATATTTACGAATTAA------------------------------------------------------------------------------------------------------------------------------------
>Pen3_s607
ATGAAAAAATTTAAAGCTGCTGTAATAATGATTAAGTTTATTCTCAAAATATTGCCCATAAAGAAATGGAATTATATTCAAATAATAGGGCAGCAATATGGGTCTGTGATTGGAAAAAATGTATTTTTCTATGGCAAGCACCAGCTCAAGATGTCAAAGATTAAACTGGACTTGGATTTTTTACGAACATGTAAACGAGAAAAATTAATTCCAAAATTCGTTCAATTTAAGATCCCATCGACGCATCAACATCATCGACGGGCTATTAATAGTTGTTACGAACAAATGTTACTCAATGAATTAAAGCAGAAGAAAAGTGAGTTATCTCGTTTGTATCGTATAGACAGAAATTGT---AAGACGTTGTTAAATCTTGACCTGAATCATTTATATGTATGTAGATTAGAGAGAATTATTAATAAGTTGGTACTATTAAAAGAAACAAAAATCAGGAAAACTCATGTAAGAAAATTAAATAATTTACGTAACAAACAAAATCCAAAAACA------------------------------------------------------------------------------CAATCAGTTAAATCTATTTTATCGCCAATAACTAATTTATCAAAGAGAATTTTAACAGATAAAGAAATAAATATATTAGAAAATGGTTTAAATTTTGTTTTACCAGATAACAAATTTGATGAAATGTCATTCATAAGTAATATTGAAACTTTTTTCGTTGAAGTATTAGGTCATTGTACTGATAAAAAGGATTATGAAGAAAAAGATGCGGATGAAGAAATAAAATATAAT---------------CTAACACCAATTCAATTGCAATATGCTAGTAAAATCAGATCAGTTTGTAATCATTTTCGTAAGAATGCTAATAAGATAATA---------AATATACATAAACATGAAACTATTCAATTTAAAAACATTTTGAAAAATCTTTCTAAGGACAAATCAATATTAATCACAAAGCCAGATAAAGGCAAAGGAATTGTACTAATTGATAGAGAAGAATATAATAATAAGATGCTTGATTTATTAAAAGATTGTAATACATTTAAAATCATTGAATGTGATGAA------------------ACTATAATA---------------CAAGAAGAGAGATTGATACGTAAATTAATACAGTTGAAAAATGAAGGTTTTATAAGTGAAAAGGAATATTACTTTTGTCGGCCT---AGAGGCTCTCAACCAGCTAGAATTTATGGTTTACCTAAAATTCATAAACAAGGAGCA---------CCTCTTAGACCGATTGTATCAGCTACAGGAACATTCAATTATAAGTTGGCAAAGTTATTAGCTACTAAACTTGATTATTTAAGA------AGAAATGATAGAATAATTAAAGATACTTTCACATTTGTTGATGAGTTGCTTACATTGAAATTTGATAATTCTCAA---ATAAAAATGATGTCATTTGATATAACAAGTTTGTTTACCAATGTTCCACTAGATCGAACGATTGAAATTATACTTGATAAATTGTATGGATTGCAACACACATGTACCTAT---------------AGTGATAAGAAACGCGATGATTGGTGTAATAAATGTAAAAATAGATTTGAAATGAAATATCTACTTGAAACATCAACTAAAGAAACTAATTTTATTTTTAATAATAAAATTTATTCACAAATCAATGGTGTAGCCATGGGGTCTCCACTTGGACCTTTATTTGCAGATATATATGTCAATTATTTAGAAGATAAACTAATGTCACGTTTGAAAAATAATGGT---------TTGTTGTATTGGAGAAGATTTGTTGATGACACATATGCTATAATAAAG---AAAGATGCT---------------AATGCTGATAAGATAATTGATATATTAAATAGCTTCGATAATTCTATAGTTTTTACTTTCGAAGAAGAA---------AAAAACAATTCATTGCCATTCCTTGACATAAACATCACTAGAATACCTAATAATATTATAACCATTAATAACAACAACGGATTTAATGACAAGCCAATCAACAAAACAAAAGTCAAAGAAACAAAAGAACGTAAAGATAAATCATCGAGATCTTCTTCTATTTATTCTAATAATAATAAA------AGAAATAAAAACAATAACAACAATACTAATCAACAACGACAAAATTCTAATACAAATAACAAATTAAATAACAATTCAAATTCTAATAGAAACAGTTCTATATCTTCAAATACAGATCATAATCAAAAGATCGATGTATTTATTAAATCATTAATTGATATGAAAAACAAATAAAAAACGAGTGTAAATACTAAATCTAATGAAAATGATAATAATATTACACATATTGATCAAACAAACACAACTAATAATAATGCAACAAATATTTTGATTAATAACAATAATATCATTCCATCTATCAAACAAAAGTATAAAAAACTGTTTTCAAATTTAATAAAAGATTCAGATAAGAAATTGATTTCTAAC---TTCGACAAGAATATTGATATGAATTCGAATGATCTTAATAATATTCCAGACAACGTAATTATACTTGAATCTAAATCAAAAGATAATTTTACATATAATTGTAACAATACAACAACTAACTTTTGTAATACATCGAATACAAATGATATTAATGTTCATAATTTGACATCTAACGTTTATATAAATCAACCATTAACACATGTAGATATCAGTGTAAATAATAATTCGTATTATACAACATTATTTGATTCAAAC---AATCGAATTGATATCATACCGACAAATACTAATAGAACAACTnnnnnnnnnnnnnnnnnnnnnnnnnnnnnnnnnnnnnnnnnnnnnnnnnnnnnnnnnnnnnnnnnnnnnnnnnnnnnnnnnnnnnnnnnnnnnnnnnnnnnnnnnnnnnnnnnnnnnnnnnnnnnnnnnnnnnnnnnnnnnnnnnnnnnnnnnnnnnnnnnnnnnnnnnnnnnnnnnnnnnnnnnnnnnnnnnnnnnnTGTAnnnnnnnnnnnnnnnnnnnnnnnnnnnnnnnnnnnnnnnnnnnnnnnnnnnnnnnnnnnnnnnnnnnnnnnnnnnnnnnnnnnnnnnnnnnnnnnnnnnnnnnnnnnnnnnnnnnnnnnnnnnnnnnnnnnnnnnnnnnnnnnnnnnnnnnnnnnnnnnnnnnnnnnnnnnnnnTAAACAATAGAATAGAAAATGAATCATTAGTAGATAACGATAAGAGAATTAATTCAACCAATACAAATTCTAAGTTATTTAACACTATCAATCATGAATCCAAATCATATAAGACAGTCACTTTTAATCTAAATAATAAGCCTTTTAATCATTTAAATATAACACAAATAAAAAATAATATTTTTAATAAAGCTCAATCAAACTATAATATAAATCAATCATCAATTATATCCATGAATAGTTTAAGTATGAATCCATTAAATACAATAGTTGATCGATCAAATAATTCACTAGATTCAAATACAATTGATATTAATTTATCAACAAATCATATAAACATAAATGAAAATGAATCAACAACTCTTATTGAAACAAAATCATTGAATAATTCTAACACTTTCTCAAATAATAATTTATCGAGTAATTCATTCATTGAATTTAATAATAACCATAACATTAATACATTTAATACATCAAACTGTTTATCTGAAATTAAAACGTCAAATACATCTAATTGTTCATATGAAATTAAAACATCAAATACATCTATTTGTTCATCTGAAAGTAAAACATCAAATACCATTACCACTGATAATAATTCATACCATATATCTAATTCATTCTCTACAACAATATACCGAAAACCAACATATACAGGATTATTAACTAAATGGAAATCTTACGTACCACACTCATACAAAATCAGTACCATAAGTAGTATGGTTTACAGAGCGATAAGGATATGTTCTTCACATAAACAGATGCATGAAGAATTTGAATTTATTGAATTTATTAGCAGTTTAAATGGTTATCCGATTAATTTTATAAAAGCTCAAATACGAAAAACACTTACTAGATACATAGAAAAA---AGTAATTCAATACAAACA---CAAACATCTAATGATAAA---------------------------------------------------------------------------------------------------------------------------------------------------------------------------------------------------------------------------------------------------------------------------------------------------------------------------------------------------------------------------------------------------------------------------------------------------------------------------------------------------------------------------------------------------------------------------------------------------------------------------------------------------------------------------------------------------------------------------------------------------------------------------------------------------------------------------------------------------------------------------------------------------------------------------------------------------------------------------------------------------------------------------------------------------------------------------------------------------------------------------------------------------------------------------------------------------------------------------------------------------------------------------------------------------------------------------------------------------------------------------------------------------------------TCCATAAATAATAAAGCTAATTTAGCAAAGAAAAAAAGAATTATTCTA---GATATACCATTCATAGGTGAACCATCTAATGTATTAAAAAAACAGATATCTAAAATAACTAAAGATATAGATCCAGACATTTCATTTCAAGCAATTGAAAGACCACCGATAACACTAGCCCGTTATTTC------CCAATCAAAGATCAAATACCTAATTTACTTAAATCTAATGTTGTATATAAATTAAATTGC---TCTAATTGTGATGCTAGTTATATAGGTAAAACTTGTAGACATGTTAAAAAAAGATTTCTAGAACACGGAGCAGAATTTGATAAAACAACTATAACTAATACTGTCTCTAGTGATGTCATTGATAATTCTATAACATTAAGACGATCAGATAGAAATAAGAATAAAACT---ATACAATATTTTCATAAATCAACAACTGATATAACTGAGCCTGAACCAATCAAACAA---------------------------------------------------------------------------------------------------------------------ACACATTCAGCAGTAAAGCAACATGAAAATACTAATAAT---CATAAAATTGATTTGAATAACTTTAAGATCATAGCTAGAGACAACAAAAACTATAATTTATTAATAAAAGAATCATTATTA---ATCAATAATTTCGAACCATTACTTAATAGA------ACAACTACTTCAGTTCCACTTATTATTTTTCCTGAAGGTCTACAGACATATAAACCTAAGGTCAAGATAAAACCAGCGTTGGATCAATCACCATTGGTCGTTGTCTAA---------------------------------------------------------------
>Pen3_s1690
ATGAAAAAATTTAAAGCTGCTGTAATAATGATTAAGTTTATTCTCAAAATATTGCCCATAAAGAAATGGAATTATATTCTATTAATAGGGCAGCAATATGGGTCTGTGATTGGAAAAAATGTATTTTTCTATGGCAAGCACCAGCTCATGGTGTCAAAGATTAAGCTGGACTTGGATTTTTTACGAACATGTAAACGAGAAAAATTAATTCCAAAATTCGTTCAATTTAAGATCCCATCGACGCATCAACATCGTCGACGGGCTATTAATAATTGTTACGAACAAATGTTACTCGATGAATTAAAGCAGAAGAAAAGTGAGTTATCTCGTTTGTATCGTATAGACAGAAATTGT---AAGACGTTGTTAAATCTTGACCTGAATCATTTATATGTATGTAGATTAGAGAGAATTATTAATAAGTTGGTACTATTAAAAGAAACAAAAATCAGGAAAACTCATGTAAGAAAATTAAATAATTTACGTAACAAACAAAATCCAAAAACA------------------------------------------------------------------------------CAATCAGTTAAATCTATTTTATCGCCAATAACTAATTTATCAAAGAGAATTTTAACAGATAAAGAAATAAATATATTAGAAAATGGTTTAAATTTTGTTTTACCAGATAACAAATTTGATGAAATGTCATTCATAAGTAATATTGAAACTTTTTTCGTTGAAGTATTAGGTCATTGTACTGACAAAAAGGATTATGAAGAAAAAGATGCGGATGAAGAAATAAAATATAAT---------------CTATCACCAATTCAATTGCAATATGCTAGTAAAATCAGATCAGTTTGTAATCATTTTCGTAAGAATGCTAATAAGATAATT---------TTATATGTATTTGTACTTTGATAAGTTAAATTTTTCATTTTGAAAAATCTTTCTAAGGACAAATCAATATTAATCACAAAGCCAGATAAAGGCAAAGGAATTGTACTAATTGATAGAGAAGAATATAATAATAAGATGCTTGATTTATTAAAAGATTGTAATACATTTAAAATCATTGAATGTGATGAA------------------ACTATAATA---------------CAAGAAGAGAGATTGATACGTAAATTAATACAGTTGAAAAATGAAGGTTTTATAAGTGAAAAAGAATATTATGTTTGTCGACCA---AGAGGCTCTCAACCAGCTCGAATTTATGGTTTACCTAAAATTCACAAACAAGGAGCA---------CCTCTTCGACCGATTGTGTCAGCTTCAGGAACATTCAATTTAAAATTAGCAAAGTTATTAGCTACTAAACTTGATCACTTGAGA---------------------------------------------------------------------------------------------------------------------------------------------------------------------------------------------------------------------------------------------------------------------------------------------------------------------------------------------------------------------------------------------------------------------------------------------------------------------------------------------------------------------------------------------------------------------------------------------------------------------------------------------------------------------------------------------------------------------------------GTCAAAGAAACAAAAGAACGTAAAGATAAATCATCGAAATCTTCTTCTATTTATTCTAATAATAATAAT---AAAAGAAATAAAAACAATAACAACAATAATATTGAACAACGACAAAAGTCT------------------------------------AATAGAAATAGTTCTTCATCTTCAAATACAGATCATAATCAAAAGATCGATGCATTTATTAAATCATTAATTGAAACTAAAAACAAAACAATAACGAGTGTAAATAATAAATCTAATAAT---------------ACACATATTGATCAAACAAATATAGTCAATAATAATGCAATAGATATCTCGACTAATAACGTTAACACCAATCCATCTATCAGACAGAATAATAGAAAATTGTTTTCAAAGTTAATAAAAGATTCAGATAAGAAATTGATTTCTAAT---TTTGACAAGATGATTGATATTAATTCGAATGATCTCAACATTATTCCAGACAACGAAATTTTACGTGAATCTAAATCAAAAGATAATTGTACATATAATTGCAACTATACAACAACTAACTCTTGTAACACATCGAATAGAAAGGACATTATTAGTCAAAATTCGACATCCAACGTGTATATAAATCAACCAACAACACATACAGATATCATTGAGAATGATAGCTCAAATAATACAACATTAATTGATTCAAAT---AATCGAATTGATATCATACCAACAAATACTAATAGAATAACTAATCTAAAGAATAAAATAAAAAATAATTCAATAATAGATATTGATAAAAGTATTAATTTATCTCCAAATTCAAACGTTGATAATAATACCAATATGAATTCAATAGATCATAACATATGTTCAAATAATAGAATTTTGCATCAATCTAAATCAAATGTTATATACAGATATAATTCGAACAATAGAACAACTAATTTTTGTAATACATCAAATACAAGTGACATGAATGTTCATAATTTGATCTCCATTGTATATATAAATCAACCAACAACACATACAGATGTCATTGAGAATAACAGTTCAAATAATACAGCATTAAGTGATCCAAATAATCAAATT---ATCATACCAACAAATATTAATATAACAAGTAATCTAAACAATAGATTAGAAAATGAATCATTATTAGATAATGATAAGAGAATTAACTCAACCAATACAAATTCTAAGCTAGATAACACTATCAAACATAAGTTGAAATCATATAAGACAGTTACTTTTAATCTAAATAATATTCCATTGAATAATTCAAATATAACACATATAAATAATGTTATTTTAAATAAAATTCAATCAAACTATAATATAAATCAATCTTCAATGGTATACGTGAATAGTTTAAATAATAATCCATTAAATACAACAGTTGATCGATCAAATAATTCATTAGATTTAAATACAATCAATACTAATTTATTAACACATTACATAAACTTAAATGAAAATGAATCAACAACTCATTTTGAAACAAAATCATTGAATAATTCTTACATTTTCTCAAATAATAATCTATCGAGTAATTCACCTATTGAATTTAATAATAACCATAACATTAATACATCTAATACACCTAACTGTTCATCTGAAATTAAAAGATCAAATACC------------------ATTACCACTGATAATAATTCA------------------------------------------------------TACCATATATCTAATTCATTTTCTACAACAATTTATCGAAAACCAACATATACAGGATTATTAACTAAATGGAAATCATACGTACCACACTCATATAAAATTAGTACTATCAGTTGTATGATTTACAGAGCTATAAGAATATGTTCTTCATATAAACAGATGCATGAAGAATTTAAATTTATTGAATTTATCAGCAGTCTAAATGGTTATCCTATTAATTTTGTAAAAGCTCAAATACGAAAAACACTTACTAGATACATAGAAAAA---AGTAATTCAATACAAACA---CAAACATCTAATGATAAA---------------------------------------------------------------------------------------------------------------------------------------------------------------------------------------------------------------------------------------------------------------------------------------------------------------------------------------------------------------------------------------------------------------------------------------------------------------------------------------------------------------------------------------------------------------------------------------------------------------------------------------------------------------------------------------------------------------------------------------------------------------------------------------------------------------------------------------------------------------------------------------------------------------------------------------------------------------------------------------------------------------------------------------------------------------------------------------------------------------------------------------------------------------------------------------------------------------------------------------------------------------------------------------------------------------------------------------------------------------------------------------------------------------TCTATAAATAATAAAGATAATTTAGCAAAGAAAAAAAGAATTATTTTA---GACATACCATTTATAGGTGAACCATCTAATGTATTAAAAAAGCAGATATCTAAAATAACAAAAGTTATAGATCCAGACATTTCATTTCAGGCAATTGAAAGACCACCGATAACACTAGCACGTTATTTT------CCAATAAAAGATCAAATACCTAATTTACTTAAATCTAATGTTGTATATAAATTAAATTGC---TCTAATTGTGATGCTAGTTATATAGGTAAAACTTGTAGACATGTTAAGAAAAGATTTCTAGAACATGGAGCAGAATTTGATAAAACAACTATAACTAATACTGTCTCTAGTGATGTAACTGTTAATTCTATTACATTAAGACGATCAGATAGAAATAAGAATAAAATT---ATACAATATTTTCATAAATCAACAACTGATATAACTATTCCTGAACCAATCAAACAA---------------------------------------------------------------------------------------------------------------------ACACATTCAGCAGTAAAGCAACATGAAAATACTAATAAT---CATAAAATTGATTGGAATAACTTTARGATCATAGCTAGAGACAACAAAAACTATAATTTATTAATAAAAGAATCATTATTA---ATCAATAATTTCGAACCATTACTTAATAGA------ACAACTACTTCAGTTCCACTTATTATTTTTCCTGAAGGTCTACAGACATATAAACCTAAGGTCAAGATAAAACCAGCGTTGGATCAATCACCATTGGTCGTTGTCTAA---------------------------------------------------------------
>Pen3_s35
ATGAAAAAATTTAAAGCTGCTGTAATAATGATTAAGTTTATTCTCAAAATATTGCCCATAAAGAAATGGAATTATATTCTATTAATAGGGCAGCAATATGGGTCTGTGATTGGAAAAAATGTATTTTTCTATGGCAAGCACCAGCTCAAGATGTCAAAGATTAAGCTGGACTTGGATTTTTTACGAACATGTAAACGAGAAAAATTAATTCCAAAATTCGTTCAATTTAAGATCCCATCGACGCATCAACATCATCGACGGGCTATTAATAGTTGTTACGAACAAATGTTACTCAATGAATTAAAGCAGAAGAAAAGTGAGTTATCTCGTTTGTATCGTATAGACAGAAATTGT---AAGACGTTGTTAAATCTTGACCTGAATCATTTATATGTATGTAGATTAGAGAGAATTATTAATAAGTTGGTACTATTAAAAGAAACAAAAATCAGGAAAACTCATGTAAGAAAATTAAATAATTTGCGTAACAAACAAAATCCAAAAACA------------------------------------------------------------------------------CAATCAGTTAAATCTATTTTATCGCCAATAACTAATTTATCAAAGAGAATTTTAACAGATAAAGAAATAAATATATTAGAAAATGGTTTAAATTTTGTTTTACCAGATAACAAATTTGATGAAATGTCATTCATAAGTAATATTGAAACTTTTTTCGTTGAAGTATTAGGTCATTGTACTGACAAAAAGGATTATGAAGAAAAAGATGCGGATGAAGAAATAAAATATAAT---------------CTATCACCAATTCAATTGCAATATGCTAGTAAAATCAGATCAGTTTGTAATCATTTTCGTAAGAATGCTAATAAGATAATA---------AATATACATAAACATGAAACTATTCAATTTAAAAACATTTTGAAAAATCTTTCTAAGGACAAATCAATATTAATCACAAAGCCAGATAAAGGCAAAGGAATTGTACTAATTGATAGAGAAGAATATAATAATAAGATGCTTGATTTATTAAAAGATTGTAATACATTTAAAATCATTGAATGTGATGAA------------------ACTATAATA---------------CAAGAAGAGAGATTGATACGTAAATTAATACAGTTGAAAAATGAAGGTTTTATAAGTGAAAAAGAATATTATTTTTGTCGACCA---AGAGGCTCTCAACCAGCTCGAATTTATGGTTTACCTAAAATTCACAAACAAGGAGCA---------CCTCTTCGACCGATTGTGTCAGCTTCAGGAACATTCAATTATAAATTAGCAAAGTTATTAGCTACTAAACTTGATCACTTGAGA------AGAAACGATAGAATAATTAAAGATACTTTTACATTTGTTGATGAATTGCTTACATTGAAATTTGATAATTCTCAG---ATAAAAATGATGTCATTTGATATAACGAGTTTGTTTACCAATGTTCCACTAGATCGAACGATTGAAATTATACTTGATAAATTGTATGGATTGCAACACACATGTACTTAT---------------AGTGATAAAAAACGTGATGATTGGTGTAACAAATGTAAAAATAGATTTGAAATGAAATATCTACTTGAAACATCAACTAAAGAAACTAATTTTACTTTCAATAATAAAATTTATTCACAAATCAATGGTGTAGCCATGGGGTCTCCACTTGGACCTTTATTCGCAGATATATATGTCAATCATTTAGAAGATAAACTAATGTCACGTTTGAAAAATAATGGT---------TTATTGTATTGGAGAAGATTCGTTGATGACACATATGCTATAATAAAG---AAAGATGCT---------------AATGTCGATAAGATAATTGATATATTAAATAGTTTCGATAATTCTATAGTTTTTACTTTCGAAGAAGAG---------AAAAACAATTCATTACCATTCCTCGACATAAACATCACTAGAATACCTAATAATATCATAACCATTAATAAAAACAACGGATCTAATGACAAGCCAATCAACAATACACCCTTCAAAGAAACAAAAGAACGTAAAGATAAATCATCGAAATCTTCTTCTATTTATTCTAATAATAATAATAATAAAAGAAATAAAAACAATAACAACAATAATATTGAACAACGACAAAAGTCT------------------------------------AATAGAAATAGTTCTTCATCTTCAAATACAGATCATAATCAAAAGATCGATGCATTTATTAAATCATTAATTGAAACTAAAAACAAAACAATAACGAGTGTAAATAATAAATCTAATAAT---------------ACACATATTGATCAAACAAATATAGTCAATAATAATGCAACAGATATCTCGACTAATAACGTTAACACCAATCCATCTATCAGACATAATAATAGAAAATTGTTTTCAAAGTTAATAAAAGATTCAGATAAAAAATTGATTTCTAAT---TTTGACAAGATGATTGATATTAATTCGAATGATCTCAACATTATTCCAGACAACGAAATTTTACGTGAATCTAAATCAAAAGATAATTGTACATATAATTGCAACTATACAACAACTAACTCTTGTAACACATCGAATAGAAAGGACATTATTAGTCAAAATTCGACATCCAACATGTATATAAATCAACCAACAACACATACAGATATCATTGAGAATGATAGCTCAAATAATACAACATTAATTGATTCAAAT---AATCGAATTGATATCATACCAACAAATACTAATAGAATAACTAATCTAAAGAATAAAATAAAAAATAATTCAATAATAGATATTGATAAAAGTATTAATTTATCTCCAAATTCAAACGTTGATAATAATACCAATATGAATTCAATAGATCATAACATATGTTCAAATAATAGAATTTTGCATCAATCTAAATCAAATGTTATATACAGATATAATTCGAACAATAGAACAACTAATTTTTGTAATACATCAAATACAAGTGACATGAATGTTCATAATTTGATCTCCATTGTATATATAAATCAACCAACAACACATACAGATGTCATTGAGAATAACAGTTCAAATAATACAGCATTAAGTGATCCAAATAATCAAATTGATATCATACCAACAAATATTAATATAACAAGTAATCTAAACAATAGATTAGAAAATGAATCATTATTAGATAATGATAAGAGAATTAACTCAACCAATACAAATTCTAAGCTAGATAACACTATCAAACATAAGTTGAAATCATATAAGACAGTTACTTTTAATCTAAATAATATTCCATTGAATAATTCAAATATAACACATATAAATAATGTTATTTTAAATAAAATTCAATCAAACTATAATATAAATCAATCTTCAATGGTATACATGAATAGTTTAAATAATAATCCATTAAATACAACAGTTGATCGATCAAATAATTCATTAGATTTAAATACAATCAATACTAATTTATTAACACATTACATAAACTTAAATGAAAATGAATCAACAACTCTTATTGAAACAAAATCATTGAATAATTCTAACACTTTCTCAAATAATAATCAATCGAGTAATTCACCTATTGAATTTAATAATAACCATAACATTAATACATCTAATACACCTAACTGTTCATCTGAAATTAAAAGATCAAATACC------------------ATTACCACTGATAATAATTCA------------------------------------------------------TACCATATATCTAATTCATTTTCTACAACAATATACCGAAAACCAACATATACAGGATTATTAACTAAATGGAAATCTTACGTACCACACTCATATAAAATTAGTACTATCAGTTGTATGATTTACAGAGCGATAAGAATATGTTCTTCATATAAACAGATGCATGAAGAATTTAAATTTATTGAATTTATCAGCAGTCTAAATGGTTATCCTATTAATTTTGTAAAAGCTCAAATACGAAAAACACTTACTAGATACATAGAAAAA---AGTAATTCAATACAAACA---CAAACATCTAATGATAAA---------------------------------------------------------------------------------------------------------------------------------------------------------------------------------------------------------------------------------------------------------------------------------------------------------------------------------------------------------------------------------------------------------------------------------------------------------------------------------------------------------------------------------------------------------------------------------------------------------------------------------------------------------------------------------------------------------------------------------------------------------------------------------------------------------------------------------------------------------------------------------------------------------------------------------------------------------------------------------------------------------------------------------------------------------------------------------------------------------------------------------------------------------------------------------------------------------------------------------------------------------------------------------------------------------------------------------------------------------------------------------------------------------------TCTATAAATAATAAAGATAATTTAGCAAAGAAAAAAAGAATTATTTTA---GACATACCATTTATAGGTGAACCATCTAATGTATTAAAAAAGCAGATATCTAAAATAACAAAAGTTATAGATCCAGACATTTCATTTCAGGCAATTGAAAGACCACCGATAACACTAGCCCGTTATTTC------CCAATCAAAGATCAAATACCTAATTTACTTAAATCTAATGTTGTATATAAATTAAATTGC---TCTAATTGTGATGCTAGTTATATAGGTAAAACTTGTAGACATGTTAAGAAAAGATTTTTAGAACATGGAGCAGAATTTGATAAAACAACTATAACTAATACTGTCTCTAGTGATGTAACTGTTAATTCTATTACATTAAGACGATCAGATAGAAATAAGAATAAAACT---ATACAATATTTTCATAAATCAACAACTGATATAACTATTCCTGAACCAATCAAACAA---------------------------------------------------------------------------------------------------------------------ACACATTCAGCAGTAAAGCAACATGAAAATACTAATAAT---CATAAAATTGATTTGAATAACTTTAAGATCATAGCTAGAGACAACAAAAACTATAATTTATTAATAAAAGAATCATTATTA---ATCAATAATTTCGAACCATTACTTAATAGA------ACAACTACTTCAGTTCCACTTATTATTTTTCCTGAAGGTCTACAGACATATAAACCTAAGGTCAAGATAAAACCAGCGTTGGATCAATCACCATTGGTCGTTGTCTAA---------------------------------------------------------------
>Pen3_s52
------------------------------------------------------------------------------------------------------------------------------------------------------------------------------------------------------------------------------------------------------------------------------------------------------------------------------------------------------------------------------------------------------------------------------------------------------------------------------------------------------------------------------------------------------------------------------------------------------------------------------------------------------------------------------------------------------------------------------------------------------------------------------------------------------------------------------------------------------------------------------------------------------------------------------------------------------------------------------------------------------------------------------------------------------------------------------------------------------------------------------------------------------------------------------------------------------------------------------------------------------------------------------------------------------------------------------------------------------------------------------------------------------------------------------------------------------------------------------------------------------------------------------------------------------------------------------------------------------------------------------------------------------------------------------------------------------------------------------------------------------------------------------------------------------------------------------------------------------------------------------------------------------------------------------------------------------------------------------------------------------------------------------------------------------------------------------------------------------------------------------------------------------------------------------------------------------------------------------------------------------------------------------------------------------------------------------------------------------------------------------------------------------------------------------------------------------------------------------------------------------------------------------------TCGACTAATAACGTTAACACCAATCCATCTATCAGACATAATAATAGAAAATTGTTTTCAAAGTTAATAAAAGATTCAGATAAAAAATTGATTTCTAAT---TTTGACAAGATGATTGATATTAATTCGAATGATCTCAACATCATTCCAGACAACGAAATTTTACGTGAATCTAAATCAAAAGATAATTGTACATATAATTGCAACTATACAACAACTAACTCTTGTAACACATCGAATAGAAAGGACATTATTAGTCAAAATTCGACATCCAACATGTATATAAATCAACCAACAACACATACAGATATCATTGAGAATGATAGCTCAAATAATACAACATTAATTGATTCAAAT---AATCGAATTGATATCATACCAACAAATACTAATAGAATAACTAATCTAAAGAATAAAATAAAAAATAATTCAATAATAGATATTGATAAAAGTATTAATTTATCTCCAAANNNNNNNNNNNNNNNNNNNNNNNNNNNNNNNNNNNNNNNNNNNNNNNNNNNNNNNNNNNNNNNNNNNNNNNNNNNNNNNNNNNNNNNNNNNNNNNNNNNNNNNNNNNNNNNNNNNNNNNNNNNNNNNNNNNNNNNNNNNNNNNNNNNNNNNNNNNNNNNNNNNNNNNNNNNNNNNNNNNNNNNNNNNNNNNNNNNNNNNNNNNNNNNNNNNNNNNNNNNNNNNNNNNNNNNNNNNNNNNNNNNNNNNNNNNNNNNNNNNNNNNNNNNNNNNNNNNNNNNNNNNNNNNNNNNNNNNNNNNNNNNNNNNNNNNNNNNNNNNNNNNNNNNNNNNNNNNNNNNNNNNNNNNNNNNNNNNNNNNNNNNNNNNNNNNNNNNNNNNNNNNNNNNNNNNNNNNNNNNNNNNNNNNNNNNNNNNNNNNNNNNNNNNNNNNNNNNNNNNNNNNNNNNNNNNNNNNNNNNNNNNNNNNNNNNNNNNNNNNNNNNNNNNNNNNNNNNNNNNNNNNNNNNNNNNNNNNNNNNNNNNNNNNNNNNNNNNNNNNNNNNNNNNNNNNNNNNNNNNNNNNNNNNNNNNNNNNNNNNNNNNNNNNNNNNNNNNNNNNNNNNNNNNNNNNNNNNNNNNNNNNNNNNNNNNNNNNNNNNNNNNNNNNNNNNNNNNNNNNNNNNNNNNNNNNNNNNNNNNNNNNNNNNNNNNNNNNNNNNNNNNNNNNNNNNNNNNNNNNNNNNNNNNNNNNNNNNNNNNNNNNNNNNNNNNNNNNNNNNNNNNNNNNNNNNNNNNNNNNNNNNNNNNNNNNNNNNNNNNNNNNNNNNNNNNNNNNNNNNNNNNNNNNNNNNNNNNNNNNNNNNNNNNNNNNNNNNNNNNNNNNNNNNNNNNNNNNNNNNNNNNNNNNNNN--------------------NNNNNNNNNNNNNNNNNNNNNNNNNNNNNNNNTTATCGAAAACCAACATATACAGGATTATTAACTAAATGGAAATCATACGTACCACACTCATATAAAATTAGTACTATCAGTTGTATGATTTACAGAGCTATAAGAATATGTTCTTCATATAAACAGATGCATGAAGAATTTAAATTTATTGAATTTATCAGCAGTCTAAATGGTTATCCTATTAATTTTGTAAAAGCTCAAATACGAAAAACACTTACTAGATACATAGAAAAA---AGTAATTCAATACAAACA---CAAACATCTAATGATAAA---------------------------------------------------------------------------------------------------------------------------------------------------------------------------------------------------------------------------------------------------------------------------------------------------------------------------------------------------------------------------------------------------------------------------------------------------------------------------------------------------------------------------------------------------------------------------------------------------------------------------------------------------------------------------------------------------------------------------------------------------------------------------------------------------------------------------------------------------------------------------------------------------------------------------------------------------------------------------------------------------------------------------------------------------------------------------------------------------------------------------------------------------------------------------------------------------------------------------------------------------------------------------------------------------------------------------------------------------------------------------------------------------------------TCTATAAATAATAAAGATAATTTAGCAAAGAAAAAAAGAATTATTTTA---GACATACCATTTATAGGTGAACCATCTAATGTATTAAAAAAGCAGATATCTAAAATAACAAAAGTTATAGATCCAGACATTTCATTTCAGGCAATTGAAAGACCACCGATAACACTAGCACGTTATTTT------CCAATAAAAGATCAAATACCTAATTTACTTAAATCTAATGTTGTATATAAATTAAATTGC---TCTAATTGTGATGCTAGTTATATAGGTAAAACTTGTAGACATGTTAAGAAAAGATTTCTAGAACATGGAGCAGAATTTGATAAAACAACTATAACTAATACTGTCTCTAGTGATGTAACTGTTAATTCTATTACATTAAGACGATCAGATAGAAATAAGAATAAAATT---ATACAATATTTTCATAAATCAACAACTGATATAACTATTCCTGAACCAATCAAACAA---------------------------------------------------------------------------------------------------------------------ACACATTCAGCAGTAAAGCAACATGAAAATACTAATAAT---CATAAAATGGATTGGAATAACTTTAAGATCATAGCTAGAGACAACAAAAACTATAATTTATTAATAAAAGAATCATTATTA---ATTAATAATTTCGAACCATTACTTAATAGA------ACAACTACTTCAGTTCCACTTATAATTTTTCCTGAAGGTCTACAGACATATAAACCTAAGGTCAAGATAAAACCAGCGTTAGATCAATCACCATTGGTCGTTGTCTAA---------------------------------------------------------------
>Pen3_s692
---ATGAAATTGAAAGCTGCTGTAATTTGCATCAAATTTTTACTCAAATTGTTACCCATAAAGAAATCTAATTATATTCATGTTATAAGGCAGCAATATGGGTCCTTAATTGGAAAAAATGTATTTTTATATGGCAAGCACCAGTTGAAGATGTCGAAGACTAGACTGGACTTGGATTTCCTAAGAACTTGCAAACGTGAAAAATTAACACCAAAATTCGTACAATTTAAGATCCCGTCGACGCATCAACATCATCGACGGGCTATTAATGATTGTTACGAACAGATCTTGCTCAACGAATTAAAACACAAGAAAAGTGAGTTATCTCGTTTGTATCGAATAGACAGAAACTTT---AAAACGTTGATTAGTCTTGACTTGAATCATTTATATGTATGTAAAATCGAGAGAATTATTTATGATATGGTTCTATTTAAGGAGAAAAAGATTAAGCAAATTCATTCTAATAAGTTAAATAACTTGCGAAATAAACAACATCCTACAGTT------------------------------------------------------------------------------CAATCAACTAAATCAATTCTATCACCAATAACTAATCTATCAAAGAGAATTTTAACTGATAAAGAGATAAATATTTTGGAAAATGGTTTGAATTTTGTGTTGCCGGTTGACAGATTTGATGAATTGACATTCATAAGTAATATTGAAACATTTTTTGTTGATTTGCTTGGTCATTGTACCGATAAAAAAGATTATGAAGAAAAAGAAGAAAATGAAGAAATCAAATACAAT---------------TTAACACCTATTCAATTACAATATGCAAATAAAATAAGATCAATTTGTAATAATTTTCGTTATAAATCCAACAAGATATTG---------AACCAACATAAACAAGAAACAATTCAATATAAAAACGTCTTAAAAAATCTTTCGAAAGATAAATCAGTACTAATTACTAGACCAGATAAAGGCAAAGGTATTGTAATAATTGACAAAGAAGAATATAATAATAAAATGCTTGAAATATTAAATGATTGTAATACGTTTAAAGTTGTTGAATCTGATGTA------------------ACAATATTA---------------CAAGAAGATCGATTAATACGTAAATTGAAACAATTGAAAAATGATGGTTTTATAACAGAAAAAGAATATAATTTTTGTCGACCA---AGAGGTTCTCAACCAGCTCGAATATATGGATTGCCGAAGATTCACAAGAAAGGAGCA---------CCACTTCGACCTATTGTTTCAGCATCAGGTACATTCAATTATAATCTTGCTAAATTATTGGCTAATAAGTTAGACTATTTAAGA------AAGAATAATACAATTATAAAAGATACATTCACTTTTGTTGATGAATTACTTGCATTGAAATTTGATAATTCACAG---ATAAAGATGATTTCTTTTGACATCACGAGTTTATTCACTAATGTTCCATTAAATCGCACCATACAAATAATTCTCGATAAACTATATGGACCAGAACATACTTGTACTTAT---------------AGTGATATAAAACGTGAAGACTGGTGTAGTAAATGCAAGAATAGATTTGAATTGAAATATTTACTTGAAACTTCAACAAAAGAAACAAATTTTATCTTTAATAACAAAATATACTCACAGACAAATGGTGTTGCCATGGGTTCTCCACTTGGACCATTATTTGCTGATATATACGTAAACTATATAGAAGATAAATTGATGTCACGTTTGAAAAGGAATGGT---------TTGTTGTATTGGAGAAGATATGTTGATGATACGTTTGCTATAATTGAA---AAAGATGCT---------------GATGTCGAAAAAATAATAGATATACTCAATAGTTTCGATAATAGTATTGTTTTTACTTTCGAAGAAGAA---------TCAAATAATTCATTACCTTTTCTTGACATTAATATTACAAGACGAACCAATAATATTTTGATTAAAGATAAAACCAAC------ATATCTAAGAATAATATATCTAAAAATATCTCAACAATTATTGACAACATTGATCCAACCACAATTTCAAATATTTTATCCTCTAATATATTAAATAATCCATTGAATATACGTCAATACAACAACCAACCATATAACTTTCTAAATAAA------------------------------------CCAAGTAATATTACACTCAATGATTTATTGAATATTTTTTCAATTAATACTACGTTAATTGGACCTTTTAATTCAAAAATTAAT---TCATTCACAAATACAACTACTAAACCTAAACCAACGCTCAAT------CTGTATAACCAATCTATAAATAACACATCAACTAACCAACAAAATACAAAT---ACTAACCAAACCAATATCACATCTATTAAAATAAAAAAGAAATCGTTTGCTAATTTAAAATTCAATTCA---GATAAGAAACTAACTAATACACATGATATGAATTTAGTCAATAATTATACCATTGGACTTTCTAACAATCTATATTTTGTTTCAGACAATAACTCAATCTATTTTATAAATGATAATCTAACTAACTATGTCGATAGATTGAATACAAATAACACGAATAATGACAAACTAATTTTAATCTATAACATCAAACCATTGATTTACTCAAATACATCTTTTAATAACATTTCATCCTCATCATCAATCTATAAACTAAATTGTTGTTCGTTCAATAATTTTATTAATACCATTGAAGGTATTGATTCAAATATCATTTTTAACAATAAATCAATATTTAACACAATTGATAATGCACATAATAATTTAATCTATATTGAATCATTTGATTCCAATACCAATTTTGACAAC---------------------------------------------------------------------------------------------------------------------------TTTTCAATTTCTAATACAAATATTAATACACGCAATATTTTAATCGATATTGAATTATTTACTTCAAATTCTACCTTTGATAATAAATCAACATTCAACAATAATACTTATTCATATAATAATAATTTAACTGACAATATATCACCT---ATTTCAAATACAATTTTTGACAATTTATCAATTTCCAACACAAATATCAATACATGTAAAATGTTAATCAATACTGAATCA------------TTTGTTTCAAATACCATTTTTGATAATAAATCAACATTCAATACAAGTATCAATTCACATAATATTCTAATCGATAAT---AAATTATCTAATATTTCTAATATCACTATAAACAATTTTTCATCTATTTTTCCAACAAATAAACAAATAATTAATATAAATAAGATTTCATCCTTTTCTTCAACTGATATTGAATTAATTCATTTGAATAATTTTCCATCTAAATCTTCAATCAATAAAGATAAGTTGAATTCTAATATTAATACAATTAATGTACCA------------------------TCTATTTCTCCAATTCATATTGATACATCTAAC---------------------------AATAACATACAAGATAATATTTCTATTGTT---------------------------------------------------------------------------------------------------------------------------------AATGCATCTAATTTCACTAATTCTTTCATCACCACCATATATAGAAAACCAACATATACAGGTTTAATAACTAAATGGAATTCTTTCGTTCCTCATTCTTACAAAATCAGCACCATAAGTAGTATGATATATAGAGCAATCAGGATTTGTTCTTCTTTTGAATTATTACATGAAGAACTTGAATTTATTGAATTTATTTGTAAATTAAATGGATATCCAGATGCTTTTGTAAAATCACAAATTCGAAAAACGTTAAATAGATACATTGATAAG---TCAAATGGAACATACATA---CATAAATCAAAAAAAGAG---------------------------------------------------------------------------------------------------------------------------------------------------------------------------------------------------------------------------------------------------------------------------------------------------------------------------------------------------------------------------------------------------------------------------------------------------------------------------------------------------------------------------------------------------------------------------------------------------------------------------------------------------------------------------------------------------------------------------------------------------------------------------------------------------------------------------------------------------------------------------------------------------------------------------------------------------------------------------------------------------------------------------------------------------------------------------------------------------------------------------------------------------------------------------------------------------------------------------------------------------------------------------------------------------------------------------------------------------------------------------------------------------------------AATTTTAATTTGATTGATAATTCACTTAAAAAACGTCATATTTTCTTT---GACATACCTTTCTTTGGTAAACCAACTGAAATTTTTAGAAAAGAATTAGTTAAAATTTCAAGAACTATTGACCCATTATTAAACGTTCAACCTGTTCAACGACCACCAGCATCTTTGTCAATATTCTTC------CCATTAAAAGATCCAATACCACAGCTACTAAAATCTAAAGTCGTATATAAACTAGATTGC---TCTAATTGTGAAGCTTCATATATTGGCAAAACAGTGAGACATGTCAGTAAAAGATTTCTTGAACATGGATCAGACTCTAATAAAACAACTTTAATTACAAATAATACCATTGTTCCAACTGATAATCTTTCTAATCTACGTCGCTCTGATAGAAATAAAGATAAACAC---ATACAATATTTTCCTAAAATAGCCGAAGAACTAATCTTACCTGTTTGCAATAAAGAG---------------------------------------------------------------------------------------------------------------------ACACAATCAGCAGTCAAACAACATGAAAACAGCAATAAA---CATAAAATAGATTTTACAAACTTTAACATCCTAACTAGAGACAACAAGCACTATCAATTATTAGTTAAAGAATCTCTATTC---ATTCACAATCTTAAACCTTCCTTAAATAGA------ACCACTACATCAGTACCTTTAATAATCTTTCCTGAAGGATTAAAAACT---AAACCTCAAGTCAAGATAAAATCTTCGTTAGATAATCTACCATTGGTGGAGAATTAG---------------------------------------------------------------
>Pen3_s671
---ATGAAATTGAAAGCTGCTGTAATTTGCATCAAATTTTTACTCAAATTGTTACCCATAAAGAAATCTAATTATATTCATGTTATAAGGCAGCAATATGGGTCCTTAATTGGAAAAAATGTATTTTTATATGGCAAGCAGCAGTTGAAGATGTCGAAGACTAGACTGGACTTGGATTTCCTAAGAACTTGCAAACGTGAAAAATTAACACCAAAATTCGTACAATTTAAGATCCCGTCGACGCATCAACATCATCGACGGGCTATTAATGATTGTTACGAACAGATCTTGCTCAACGAATTAAAACACAAGAAAAGTGAGTTATCTCGTTTGTATCGAATAGACAGAAACTTT---AAAACGTTGATTAGTCTTGACTTGAATCCTTTATATGTATGTAAAATCGAGAGAATTATTTATGATATGGTTCTATTTAAGGAGAAAAAGATTACGCAAATTCATTCTAATAAGTTAAATAACTTGCGAAATAAGCAACATCCTACAGTT------------------------------------------------------------------------------CAATCAACTAAATCAATTCTATCACCAATAACTAATCTATCAAAGAGAATTTTAACTGATAAAGAGATAAATATTTTGGAAAATGGTTTGAATTTTGTGTTGCCGGTTGACAGATTTGATGAATTGACATTCATAAGTAATATTGAAACATTTTTTGTTGATTTGCTTGGTCATTGTACTGATAAAAAAGATTATGAAGAAAAAGAAGAAAATGAAGAAATCAAATACAAT---------------TTAACACCTATTCAATTACAATATGCAAATAAAATAAGATCAATTTGTAATAATTTTCGTTATAAATCCAACAAGATATTG---------AACCAACATAAACAAGAAACAATTCAATATAAAAACGTCTTAAATAATCTTTCGAAAGATAAATCAGTACTAATTACTAGACCAGATAAAGGCAAAGGTATTGTAATAATTGACAAAGAAGAATATAATAATAAAATGCTTGAAATATTAAATGATTTTAATACGTTTAAAGTTGTTGAATCTGATGTA------------------ACAATATTA---------------CAAGAAGATCGATTAATACGTAAATTGAAACAATTGAAAAATGATGATTTTATAACAGAAAAAGAATATAATTTTTGTCGACCA---AGAGGTTCTCAACCAGCTCGAATATATGGATTGCCGAAGATTCACAAGAAAGGAGCA---------CCACTTCGACCTATTGTTTCAGCATCAGGTACATTCAATTATAATCTTGCTAAATTATTGGCTAATAAGTTAGACTATTTAAGA------AAGAATAATACAATTATAAAAGATACATTCACTTTTGTTGATGAATTACTTGCATTGAAATTTGATAATTCACAG---ATAAAGATGATTTCTTTTGACATCACGAGTTTATTCACTAATGTTCCATTAAATCGCACCATACAAATAATTCTCGATAAACTATATGGACCAGAACATACTTGTACTTAT---------------AGTGATATAAAACGTGAAGACTGGTGTAGTAAATGCAAGAATAGATTTGAATTGAAATATTTACTTGAAACTTCAACAAAAGAAACAAATTTTATCTTTAATAACAAAATATACTCACAGACAAATGGTGTTGCCATGGGTTCTCCACTTGGACCATTATTTGCTGATATATACGTAAACTATATAGAAGATAAATTGATGTCACGTTTGAAAAGGAATGGT---------TTGTTGTATTGGAGAAGATATGTTGATGATACGTTTGCTATAATTGAA---AAAGATGCT---------------GATGTCGAAAAAATAATAGATATACTCAATAGTTTCGATAATAGTATTGTTTnnnnnnnnnnnnnnnnn---------nnnnnnnnnnnnnnnnnnnnnnnnnnnnnnnnnnnnnnnnnnnnnnnnnnnnnnnnnnnnnnnnnnnnnnnnnnnnnn------nnnnnnnnnnnnnnnnnnnnnnnnnnnnnnnnnnnnnnnnnnnnnnnnnnnnnnnnnnnnnnnnnnnnnnnnnnnnnnnnnnnnnnnnnnnnnnnnnnnnnnnnnnnnnnACGTCAATACAGCAACCAACCATATAACTTTCTAAATAAA------------------------------------CCAAGTAATATTACACTCAATGATTTATTGAATATTTTTTCAATTAATACTACGTTAATTGGACCTTTTAATTCAAAAATTAAT---TCATTCACAAATACAACTACTAAACCTAAACCAACGCTCAAT------CTGTATAACCAATCTATAAATAATACATCAACTAACCAACAAAATACAAAT---ACTAACCAAACCAATATCACATCTATTAAAATAAAAAAGAAATCGTTTGCTAATTTAAAATTCAATTCA---GATAAGAAATTAACTAATACACATGATTTGAATTTAGTCAATAATTATACCATTGGACTTTCTAACAATCTATATTTTGTTTCAGACAATAACTCAATCTATTTTATAAATGATAATCTAACTAACTATGTCGATAGATTGAATACAAATAACACGAATAATGACAAACTAATTTTAATCTATAACATCAAACCATTGATTTACTCAAATACATCTTTTAATAACATTTCATCCTCATCATCAATCTATAAACTAAATTGTTGTTCGTTCAATAATTTTATTAATACCATTGAAGTTATTGATTCAAATATCATTTTTAACAATAAATCAATATTTAACACAATTGATAATGCACATAATAATTTAATCTATATTGAATCATTTGATTCCAATACCAACTTTGACAAC---------------------------------------------------------------------------------------------------------------------------TTTTCAATTTCTAATACAAATATTAATACACGCAATATTTTAATCGATATTGAATTATTTACTTCAAATTCTACTTTTGATAATAAATCAACATTCAACAATAATACTTATTCATATAATAATAATTTAACTGATAATATATCACCT---ATTTCAAATACAATTTTTGACAATTTATCAATTTCCAACACAAATATCAATACATGTAAAATGTTAATCGATACTGAATCA------------TTTGTTTCAAATACCATTTTTGATAATAAATCAACATTCAATACAAGTATCAATTCACATAATATTCTAATCGATAAT---AAATTATCTAATATTTCTAATATCACTATAAACAATTTTTCATCTATTTTTCCAACAAATAAACAAATAATTAATATAAATAAGATTTCATCCTTTTCTTCAACTGATATTGAATTAATTCATTTGAATAATTTTCCATCTAAATCTTCAATCAATAAAGATAAGTTGAATTCTAATATTAATACAATTATTGTACCA------------------------TCTATTTCTCCAATTCATATTGATACATCTAAC---------------------------AATAACATACAAGATAATATATCTATTGTT---------------------------------------------------------------------------------------------------------------------------------AATGCATCTAATTTCACTAATTCTTTCATCACCACCATATATAGAAAACCAACATATACAGGTTTAATAACTAAATGGAATTCTTTCGTTCCTCATTCTTACAAAATCAGCACCATAAGTAGTATGATATATAGAGCAATCAGGATTTGTTCTTCTTTTGAATTATTACATGAAGAACTTGAATTTATTGAATTTATTTGTAAATTAAATGGATATCCAGATGCTTTTGTAAAATCACAAATTCGAAAAACGTTAAATAGATATATTGATAAG---TCAAATGGAACATACATA---CATAAATCAAAAAAAGAG---------------------------------------------------------------------------------------------------------------------------------------------------------------------------------------------------------------------------------------------------------------------------------------------------------------------------------------------------------------------------------------------------------------------------------------------------------------------------------------------------------------------------------------------------------------------------------------------------------------------------------------------------------------------------------------------------------------------------------------------------------------------------------------------------------------------------------------------------------------------------------------------------------------------------------------------------------------------------------------------------------------------------------------------------------------------------------------------------------------------------------------------------------------------------------------------------------------------------------------------------------------------------------------------------------------------------------------------------------------------------------------------------------------AATTTTAATTTGATTGATAATTCACTTAAAAAACGTCATATTTTCTTT---GACATACCTTTCTTTGGTAAACCAACTGAAATTTTTAAAAAAGAATTAGTTAAAATTTCAAGAACTATTGACCCATTATTAAACGTTCAACCTGTTCAACGACCACCAGCATCTTTGTCAATATTCTTT------CCATTAAAAGATCCAATACCACAGCTACTAAAATCTAAAGTCGTATATAAACTAGATTGC---TCTAATTGTGAAGCTTCATATATTGGCAAAACAGTGAGACATGTCAGTAAAAGATTTCTTGAACATGGATCAGACTCTAATAAAACAACTTTAATTACAAATAATACCATTGTTCCAACTGATAATCTTTCTATTCTACGTCGCTCTGATAGAAATAAAGATAAACAC---ATACAATATTTTCCTAAAATAGCCGAAGAACTAATCTTACCTGTTTGCAATAAAGAG---------------------------------------------------------------------------------------------------------------------ACACAATCAGCAGTCAAACAACATGAAAACAGCAATAAA---CATAAAATAGATTTTACAAACTTTAACATCCTAACTAGAGACAACAAGCACTATCAATTATTAGTTAAAGAATCTCTATTC---ATTCACAATCTTAAACCTTCCTTAAATAGA------ACCACTACATCAGTACCTTTAATAATCTTTCCTGAAGGATTAAAAACT---AAACCTCAAGTCAAGATAAAATCTTCGTTAGATAATCTACCATTGGTGGAGAATTAG---------------------------------------------------------------
>Pen3_s169
------------------------------------------------------------------------------------------------------------------------------------------------------------------------------------------------------------------------------------------------------------------------------------------------------------------------------------------------------------------------------------------------------------------------------------------------------------------------------------------------------------------------------------------------------------------------------------------------------------------------------------------------------------------------------------------------------------------------------------------------------------------------------------------------------------------------------------------------------------------------------------------------------------------------------------------------------------------------------------------------------------------------------------------------------------------------------------------------------------------------------------------------------------------------------------------------------------------------------------------------------------------------------------------------------------------------------------------------------------------------------------------------------------------------------------------------------------------------------------------------------------------------------------------------------------------------------------------------------------------------------------------------------------------------------------------------------------------------------------------------------------------------------------------------------------------------------------------------------------------------------------------------------------------------------------------------------------------------------------------------------------------------------------------------------------------------------------------------------------------------------------------------------------------------------------------------------------------------------------------------------------------CGTCAATACAACAACCAACCATATAACTTTCTAAATAAA------------------------------------CCAAGTAATATTACACTCAATGATTTATTGAATATTTTTTCAATTAATACTACGTTAATTGGACCTTTTAATTCAAAAATTAAT---TCATTCACAAATACAACTACTAAACCTAAACCAACGCTCAAT------CTGTATAACCAATCTATAAATAACACATCAACTAACCAACAAAATACAAAT---ACTAACCAAACCAATATCACATCTATTAAAATAAAAAAGAAATCGTTTGCTAATTTAAAATTCAATTCA---GATAAGAAACTAACTAATACACATGATATGAATTTAGTCAATAATTATACCATTGGACTTTCTAACAATCTATATTTTGTTTCAGACAATAACTCAATCTATTTTATAAATGATAATCTAACTAACTATGTCGATAGATTGAATACAAATAACACGAATAATGACAAACTAATTTTAATCTATAACATCAAACCATTGATTTACTCAAATACATCTTTTAATAACATTTCATCCTCATCATCAATCTATAAACTAAATTGTTGTTCGTTCAATAATTTTATTAATACCATTGAAGGTATTGATTCAAATATCATTTTTAACAATAAATCAATATTTAACACAATTGATAATGCACATAATAATTTAATCTATATTGAATCATTTGATTCCAATACCAATTTTGACAAC---------------------------------------------------------------------------------------------------------------------------TTTTCAATTTCTAATACAAATATTAATACACGCAATATTTTAATCGATATTGAATTATTTACTTCAAATTCTACTTTTGATAATAAATCAACATTCAACAATAATACTTATTCATATAATAATAATTTAACTGATAATATATCACCT---ATTTCAAATACAATTTTTGACAATTTATCAATTTCCAACGCAAATATCAATACATGTAAAATGTTAATCGATACTGAATCA------------TTTGTTTCAAATACCATTTGTGATAATAAATCAACATTCAATACAAGTATCAATTCACATAATATTCTAATCGATAAT---AAATTATCTAATATTTCTAATATCACTATAAACAATTTTTCATCTGTTTTTCCAACAAATAAACAAATAATTAATATAAATAAGATTTCATCCTTTTCTTCAACTGATATTGAATTAATTCATTTGAATAATTTTCCATCTAAATCTTCAATCAATAAAGATAAGTTGAATTCTAATATTAATACAATTAATGTACCA------------------------TCTATTTCTCCAATTCATATTGATACATCTAAC---------------------------AATAACATACAAGATAATATTTCTATTGTT---------------------------------------------------------------------------------------------------------------------------------AATGCATCTAATTTCACTAATTCTTTCATCACCACCATATATAGAAAACCAACATATACAGGTTTAATAACTAAATGGAATTCTTTCGTTCCTCATTCTTACAAAATCAGCACCATAAGTAGTATGATATATAGAGCAATCAGGATTTGTTCTTCTTTTGAATTATTACATGAAGAACTTGAATTTATTGAATTTATTTGTAAATTAAATGGATATCCAGATGCTTTTGTAAAATCACAAATTCGAAAAACGTTAAATAGATATATTGATAAG---TCAAATGGAACATACATA---CATAAATCAAAAAAAGAG---------------------------------------------------------------------------------------------------------------------------------------------------------------------------------------------------------------------------------------------------------------------------------------------------------------------------------------------------------------------------------------------------------------------------------------------------------------------------------------------------------------------------------------------------------------------------------------------------------------------------------------------------------------------------------------------------------------------------------------------------------------------------------------------------------------------------------------------------------------------------------------------------------------------------------------------------------------------------------------------------------------------------------------------------------------------------------------------------------------------------------------------------------------------------------------------------------------------------------------------------------------------------------------------------------------------------------------------------------------------------------------------------------------AATGTTAATTTGATTGATAATTCACTTAAAAAACGTCATATTTTCTTT---GACATACCTTTCTTTGGTAAACCAACTGAAATTTTAAAAAAAGAATTAGTTAAAATTTCAAGAACTATTGACCCATTATTAAATGTTCAACCTGTTCAACGACCACCAGCATCTTTGTCAATATTCTTC------CCATTAAAAGATCCAATACCACAGCTACTAAAATCTAAAGTCGTATATAAACTAGATTGC---TCTAATTGTGTAGCTTCATATATTGGTAAAACAGTGAGACATGTCAGTAAAAGATTTCTTGAACATGGATCAGACTCTAATAAAACAACTTTAATTACAAATAATACCATTGTTCCAACTGATAATCTTTCTAATCTACGTCGCTCTAATAGAAATAAAGATAAACAC---ATACAATATTTTCCTAAAATAGCCGAAGAACTAATCTTACCTGTTTGCAATAAAGAG---------------------------------------------------------------------------------------------------------------------ACACAATCAGCAGTCAAACAACATGAAAACAGCAATAAA---CATAAAATAGATTTTACAAACTTTAACATCCTAACTAGAGACAACAAGCACTATCAATTATTAGTTAAAGAATCTCTATTC---ATTCACAATCTTAAACCTTCCTTAAATAGA------ACCACTACATCAGTACCTTTAATAATCTTTCCTGAAGGATTAAAAACT---AAACCTCAAGTCAAGATAAAATCTTCGTTAGATAATCTACCATTGGTGGAGAATTAG---------------------------------------------------------------
>Pen4_s701
---------------------------------------------------------------------------------------------------------------------------------------------------------------------------------------------------------------------------------------------------------------------------------------------------------------------------------------------------------------------------------------------------------------------------------------------------------------------------------------------------------------------------------------------------------------------------------------------------------------------------------------------------------------------------------------------------------------------------------------------------------------------------------------------------------------------------------------------------------------------------------------------------------------------------------------------------------------------------------------------------------------------------------------------------------------------------------------------------------------------------------------------------------------------------------------------------------------------------------------------------------------------------------------------------------------------------------------------------------------------------------------------------------------------------------------------------------------------------------------------------------------------------------------------------------------------------------------------------------------------------------------------------------------------------------------------------------------------------------------------------------------------------------------------------------------------------------------------------------------------------------ATGATCTAGATT---------TGTAAACTGTTAGCAAGAAGACTTGATGATACTTTCGCTATCATTGAA---AAAGATGCA---------------AATATTGATAAAATCCTTGATATTTTAAATAGTTTTGATAATTGTATCGTATTTACATTTGAAGAAGAA---------GTCAATAATTCTCTACCTTTTCTTGACATTCATATCACTAGATTATCTAACAATATCATTATTAATAATAAAACAAAT---------------------------------------------------------------ACACCTATAGTTAATGTAAATCATCAACAACGTGATGAATCAATACAAAATAATGGATCAAACGATAATTCATCAAATAAATTGAATAACACT------------------------------------TCGAATAATACTCTTAATCGTAATACATCTCATCACAATCCAGCAAATAACGCATTTATTAACACATTTAGAAAACCAAAA------GAAAAACGACGAACTAATTCGATTAATAAAACTAATATTAAT------TCAACAAATATTGATATTAATATATCTAATAATAATAAAACGAATACTTTTAAAAAGAATCAAACTAACCTTTCCAATATCGAATCATCACTTGATAATATACCAAATATTATTTCATCTAGTAATTCTAATAACATGTCAAATAATTCTCTTCATCGTAACATATATCATCATAATTCAAAAATCAACTCTTTTATTGACACAATCTTGAAATCTAAACAAAAATTACTTACTAATACAAGTAATAGAGCAAATAATGCTTCAACAATTAACAATAATATTAATAACAATAATATCATATCTGATATCAATTTAACAGACAGCATATTATTGAATAATTCCAACAACAACTCAACTAACACATCTAATCCAAATCCCGTTACAAACTCGTTAGAAAATTCAAATAAAGAATCGGTTGGTAATACATTATTTGTAATAAATAATAATTCTCCAAACAATAAGAATAATACTTCAAATGATATAAATTTGATCAATTTGACATCAAAAATAGATAATAATTCACATATCAATAAT---------------------------------------------------------------------------------------------------------------------------AAAAACATATCCAACATAGATTGTCCAAACACAACGACGATGATTAACATCAACAAGAAACCAACCAATAGA------TCCAATACTAAATTGTTTCAAAATTTAAGAATAGATTCTGATAAGAAATTAATTACTAAATGTTGTAAT---ATAAATAACATGAATTTTGTTGATATTATAAACTCAAATTCAAACAATGTAAATCGAAATAGTTCCATCGTAAACTCTAAC------------ATTACTTCTACAGTTATTCCTGATAATAAAATAAATAATAGTCTTCTAATGAATCCAAATAATATTGAATCGAATATTCCTGATCTATCAGTTTTGAGTAATATAAATACCATTCAATTAACCATTAATACTAATAATAATCAATCACGTGAATATACAAATGTTAATATAGATTGTAGCTCTTCTAATGTATTGTACAATAAATCAGTAAAATTTTCTATTATCAATTCAATTGATAATTTTCAGATGAATAATTCTAATAACACATCAATTTTTGAA---------------AAAGTTGAATCGTTGAGTGAAATAATTAAAGTTCCTAATAATACACTACCTTCATGTTCA------GCCAATAATTCAATCTATAATTTGACAACAATTAATACACATAATATA------------------------------------------------------------------------------------------------------------------AATACATTGAATTTCACGAATTCTTTCTCAACGACGATCTATAGAAAACCAACATATTCAGGTTTAATTACAAAATGGAAATCATATGTTCCTCACTCTTATAAAGTCAGTACCATAAGTAGTATGGTATACAGAGCCATCAGAATTTGTTCTTCATATCAAGCAATGCATGATGAATTTGAATTCATAGAGTTTGTAGGTAAACAGAATGGATATCCAATAGGTTTCATAAGATCTCAAATTCGTAAGACGTTCAACAGATATTACGATAAA---ACCAATGCAACACAAGCAAATCAATCAAAAAAAGAAGAA---------------------------------------------------------------------------------------------------------------------------------------------------------------------------------------------------------------------------------------------------------------------------------------------------------------------------------------------------------------------------------------------------------------------------------------------------------------------------------------------------------------------------------------------------------------------------------------------------------------------------------------------------------------------------------------------------------------------------------------------------------------------------------------------------------------------------------------------------------------------------------------------------------------------------------------------------------------------------------------------------------------------------------------------------------------------------------------------------------------------------------------------------------------------------------------------------------------------------------------------------------------------------------------------------------------------------------------------------------------------------------------------------------------AGAGAGAATTTTTTAGATAATTTATCTAATAAAAGACACATTTTTCTT---GATTTACCTTTTGTCGGAAAACCAACGAATATCTTCAAAAAACAAATTACTAGAATAGTAAAAACCATAGATCCTAAAATTAATCTTCAACCTATCCAGAGACCACCTGCAACTTTATCACAATACTTT------CCTATAAAAGATCAGATACCAAAATTGCTTAAATCGAGGGTTGTATATAAAATTGATTGT---ACAGATTGTGATGCTACTTACATAGGTAAAACAATTCGACATGTTAATAAGAGACTTCTTGAACATGGAGCAGAATTTAATGAAGTAGTTGAAACCAACAGTAATTCGATAACAACAATAGACATATCACCGACACTACGACGATCAAAAAGAAATATAAATAAAACT---GTAAATTATTTTCCTAAATTACCTAACATAGAACCTAATCTTGAACAGCTTAAAATA---------------------------------------------------------------------------------------------------------------------TCTCAGTCATCTGTCAAACAACATGAAATTAACTATCAA---CATAGAATAAATTGGAATAATTTTGATTTAATTGCGAGAGATAATAAAAACTATCAATTACTAATTAAGGAATCATTGTTA---ATTAATATTCTAAAACCAGCCTTAAATAGA------ACCACTACATCAGCACCTCTAATAATTTATCCAGAAGGATTAAAATCTTATAAACCTAAAGTCAAGATTAAATCGACGGGTGATTCATCGTCAGTGGATGGATCTTAG---------------------------------------------------------------
>Pen4_s665
---------------------------------------------------------------------------------------------------------------------------------------------------------------------------------------------------------------------------------------------------------------------------------------------------------------------------------------------------------------------------------------------------------------------------------------------------------------------------------------------------------------------------------------------------------------------------------------------------------------------------------------------------------------------------------------------------------------------------------------------------------------------------------------------------------------------------------------------------------------------------------------------------------------------------------------------------------------------------------------------------------------------------------------------------------------------------------------------------------------------------------------------------------------------------------------------------------------------------------------------------------------------------------------------------------------------------------------------------------------------------------------------------------------------------------------------------------------------------------------------------------------------------------------------------------------------------------------------------------------------------------------------------------------------------------------------------------------------------------------------------------------------------------------------------------------------------------------------------------------------------------ATGATCAAGATA---------TGTGAACTGTTAGCCAGAAGACCTGATGATACTTTTGCTATCATTGAT---AAAGATACG---------------AATATTGAAAAAATCCTTGATATTTTAAATAGTTTTGATAATTCGATTGTATTTACATTTGAAGAAGAA---------GTTAATAATTCTATACCTTTTCTTGACATTCATATCACTAGGTTATCTAACAATATCATTATGAGTAATAAAACAAAT---------------------------------------------------------------ATACCTATAGTTAATGTAAATCAACAACAACGTATTGAATCAAAACAAAATTATAGATCAAACAAGAATTCATCTAATAAGTTGAATAACACT------------------------------------TTGGTTAATTCTCTTAATCTTAATACATTTCACCATTATCCAAAAATCAACGCATTTATTAACAAATTTAGTAAATCCAAAGACAAAGAAAAAAGACGAACTAATTCAATTAATGAAACTAATATTAAT------TCAACAAATATTGATAATAATATATCCAATAATAATAAATTAAATATTTTTAAAAATAATCTAATTAATCTTCCCAATATTGAATCATCACGAGATAATATACCAAATAATACTTCACCTAATATTTCGAATAACATTTCAAATAAATCTCTTCATCGTAACAAATAGCATCATAACTTGAAAATCAACTCTTTTATTGACACAATCTTGAAATCTAAACAAAAATTACTTACTAATACAGATAACAGAACAAATATTGGTTCAACAATCAACAACAATATTAATAACAATAATATCATATCTAATATCAATCTAACAGATATCATATCAATGAATAAATCCAACAACAACTCAACTAACACATCTAATCCAAGTTCCTGCACTAACTCGTTAGAGAATGCAAATAAAGAATCAATTGGTAATACATTATTTGTAATAAATAACAATTCTCCAAACAATAAGAATATTAGTTCAAAT---ATAAATCTGATCAATTTGACATCAGATATTAAT------TTATCCATGAGTGAT---------------------------------------------------------------------------------------------------------------------------AAAAACATATCCAACATAGATTTTCCAAGCACCACGACAATTAATAATACCAACAAGAAACCAACCAATAGA------TCTAATACTAAATCATTTCAAAATTTAAAAATAGATTCTGATAAGAAATTAATTACCATATGTTGTAAT---ATAAATAACACGAGTTTTGTTGATGTTATAAACGTAAATTCAAACAATATAAATCAACATGTTTCTATCATAAACTCTAAC------------ATTACTTCTACAGCTATTCTAGATAATAAAATAAATAATAGTCTCCTAATGAGTCCAAATAATATTGAATGAAATATTTTTGATCTATCAAATTTGAATAATAAAAATACCGTTCAATTAACTATTAATACTGTTAATAATCAATCATATAAATATTCAAATGTTAATATAGATTGTAATTCTTCTAATAAATTGTATATTAAATCAGTAAAATTTTCTACTATCAATATAATTGATAATATTCAGATGAATAATTCCATTAATACATTAAGCATTGAATCAACAGATGACACAAAAATCGAATCGTTGAGTGGAATAATTAATGATCCAAATATTACACCAACTTCATGTTTA------GCTAATAATCCATTTGATAATTTGACAACGAATAATACACATAATTTA------------------------------------------------------------------------------------------------------------------AATATATCAAATTTCAAAAATTCTTTTTCAACAACGATCTATAGAAAACCAACATTTTCAGATTTAATCACAAAATGGAAATCATATGTTCCTCACTCGTATAAGGTTAGTACCATAAGTAGCATGGTATACAGAGCCATTAGAATTTGCTCTTCATATCAAACGATGCATGATGAATTTGAATTCATTGAGTTCATAGGTAAACAGAATGGTTATCCAATAGGCTTTGTCAGATCACAAATTCGTAAGACTTTCAATAGGTACTACGATAAA---ACCAATGTAACACAATCC---------AAAAAAGATGAA---------------------------------------------------------------------------------------------------------------------------------------------------------------------------------------------------------------------------------------------------------------------------------------------------------------------------------------------------------------------------------------------------------------------------------------------------------------------------------------------------------------------------------------------------------------------------------------------------------------------------------------------------------------------------------------------------------------------------------------------------------------------------------------------------------------------------------------------------------------------------------------------------------------------------------------------------------------------------------------------------------------------------------------------------------------------------------------------------------------------------------------------------------------------------------------------------------------------------------------------------------------------------------------------------------------------------------------------------------------------------------------------------------------AAAATTAATTTTTTAGATAACTTATCTAATAAACGACACATTTTCCTT---GATTTACCTTTTATCGGAAAACCAACAGACATTTTCAAAAAACAAATTACCAAAATAGCTAAAAACATAGATCCTAAAATTAATCTTCTACCAGTTCAAAGACCACCAGCAACTGTATCACAATATTTT------CCTATAAAAGATCAAATACCTAAACTGCTTAAATCTAGGGTTGTATATAAAATTGATTGT---ACAGATTGTAATGCTACTTACATAGGTAAAACAATTCGACATGTTAATAAAAGACTTCAAGAACATGGAGCAGAATTTAATGAAGTAGTTGAAACCAATAGTAATTCGATAACAACAATAGACACATCATGGACACTTCGAAGATCTGAAAGAAATAAAAATAAAACT---ATAAATTATTTTCCTAAACTACCTAATATAGAACATAATCTCGAACAGAATAAAATA---------------------------------------------------------------------------------------------------------------------TCTCAGTCATCTGTCAAACAACATGAAATGAATTTTCAA---CATAAAATAGATTGGAACAATGTAGATATAATTGCTAGAGATAATAAAAATTATCGATTATTGATTAAAGAATCATTGCTA---ATTAATAATCTAAAACCAATTTTGAATAGA------ACTACTACATCAGCACCTTTAATAATATATCCAGAAGGATTAAAATCATATAAACCGAAAGTCAAGTTTAAATCGACGGGTGATTCATCGTCAGTAGATGTAGTTTAG---------------------------------------------------------------
>Pen3b_s17
---------------ATGTTGCCCATTACAAAACACAATTATCTGCATATCCTAAGGCAGCAATATGGGCCAAATATTACTAATAATGTATTTTACTATGGAAAAATA---------------------------------GATTTCAAATTATCCAAGTTAAAATGCGATTTATTATTTCTAAAAACTTGTAAGAAAGAAAATTTTCTACCTAATTTCGTTAAATTTAGAATACCACTAACACATCAACGGTACCAACGAGCTATACAAAATTGTTATCGAGATATTCTGAAAAACGAGATTAAAGTAAAAAAACAACAATTAACGGATTGCTATCGCCTTCATACGAACAAT---AAGTCAATAATAGAGAGCGATTTAGAAAATCCTCATTTGATACTAGTACTAAAAATCATTAACGAAATAAAATTAGAAAAAGAAAATCTATGGAAAGAAACTCATCGTAACAAGTTGAATACATTAAGACACAGAAAATTACCTTCAGGAAAT---------------------------------------------------------------------------ATATGTTCACCCGTCTACATTTCATCGATTAAGAACTTTTCGAAAAGAATTCTAACAATTAAAGAACTATTAGCTTTAAAAAATGGGCTCGATTTCGTATTTCCCATAGTAACATTCGATGATGAAACATTCATAGCAAATATCGAGACTTTATTCGTGAACTTAATCGGACACTGTTCTAATAAGAAAGATTATGAAGAATATGACAACGATGATGAAATCATATATAAC---------------TTAACACCAGAGCAATTATTCATTGCAAACAAATTACGCAAACATTGTGATACTTTCAGACACCACGCAAAAAAATCTATA---------ATGAAATTTAAGAAAGAAATAGATCCTATACTAAAAACATTGCGAAACTTATCTAAGGACGACTCTATATATATTACACGTGCTGATAAAGGCCGAGCAGTAGTTATTCTAGATAAATTAGATTACATAAAGAAGATGGAGATAATATTAAATGATACGAAGACCTTTATTCAATTAGATTCTGATCCA------------------ACTATTGAA---------------AAAGAAGAGAGGTTACAGAGGAAATTATTAAAATTAAAAAACTCAGGATTCTTAACTGAAAAGGAATATAATTTCGTTTGACCA---GTAGGTTCTCAACCTGGCAAAGCTTATGGACTTCCAAAAATCCATAAAGAAGGTATT---------GCGTTACGCCCTATAATATCCGCATGTAACACATCCACTTATAAATTATCAAAATTACTAGCCAGCAAATTAAAACATTTGAGA------GTTAGTCCAACCGTCGTCACTGATACATTTAAATTTGTCGATGAACTCCAAAAATTAACATTTGATAATGAAAAA---ATAAAGATGGTATCATTTGACATAGTCTCTCTATTTACGAAAGTTCCATTAGTACGTACTATTCAACTTATCTTAGAACAAATGTATGGACCTGAACACACATGTATATAC------------AGTAAAGATATGAAACGCGAAGAATGGTGTAATAACTGTAAACAAAGATATGAATTAAAGTGGTTATTAGATACTGCAACTAAGGAATCTCATTTTGTATTCAATGGAAAATTATATCGCCAAGTAGATGGGATAGCTATGGGGAGCCCTTTAGGACCTTTATTTGCCGATATCTATGTAAATTATTTAGAATCTAAATTAAAACATAGATTAGAATTAAATGGA---------GTGTTATACTGGAAAAGATTCGTTGATGATTGTTTCGCAATTATTAAA---GAAGATTCT---------------GATGATAAAAAATTATTGAATATCCTGAATAGTTTTGATGTCGATGTACAGTTTACAGTGGAACCTGAA---------AAGGAAAATTCTCTTGCGTTTCTCGATATTTTGATTAGGAGA------------------------------------------------------------------------------------------------------------------------------------------------------------------------------------------------------------------------------------------------------------------------------------------------------------------------------------------------------------------------------------------------------------------------------------------------------------------------------------------------------------------------------------------------------------------------------------------------------------------------------------------------------------------------------------------------------------------------------------------------------------------------------------------------------------------------------------------------------------------------------------------------------------------------------------------------------------------------------------------------------------------------------------------------------------------------------------------------------------------------------------------------------------------------------------------------------------------------------------------------------------------------------------------------------------------------------------------------------------------------------------------------------------------------------------------------------------------------------------------------------------------------------------------------------------------------------------------------------------------------------------------------------------------------------------------------------------------------------------------------------------------------------------------------------------------------------------------------------ACACCAGTTATCGCTGGATTAAAACCATTTTCAACATCTATTTACAGAAAACCTACATTCACAGGACTATTATTAAATTAAAATTCGTTTGTCCCTCATTCTTACAAAGTTTCAGCTATTAGTTCAATGATGTACAGAGCGATTAGGATTTGTTCTAATTATACATTAATGGATGAAGAATTTAAGCGTATTAAAAACTTAGCGTTAGATAACGATTATCCATTAGGTTTCATTGAATGTCAAATTAGAAAAACACTCGATAGATATTTAGAAAGA---TCTAATGTATTAAAAACC---CCAACAGCAAAATCAAAA---------------------------------------------------------------------------------------------------------------------------------------------------------------------------------------------------------------------------------------------------------------------------------------------------------------------------------------------------------------------------------------------------------------------------------------------------------------------------------------------------------------------------------------------------------------------------------------------------------------------------------------------------------------------------------------------------------------------------------------------------------------------------------------------------------------------------------------------------------------------------------------------------------------------------------------------------------------------------------------------------------------------------------------------------------------------------------------------------------------------------------------------------------------------------------------------------------------------------------------------------------------------------------------------------------------------------------------------------------------------------------------------------------------------ATAATAGATGATAAATGTCCAAAAGGCCAACAGGTCCTCATT---GACCTACCTTATATTGGAACTCAAACAAAAAACTTAGGAAAACAGATTATAGATTTAGCAAATGCTACTCGACCCGGCTTACACATACAACCTATTCCTCGACCACCTAGAGCAATAGGAACATGTTTT------TCACAAAAAGATAAAATTAAAAAAGATTATCAATCTAACATTATTTACAAGATATCTTGC---TCGGAATGTGACGTCAGCTATATAGGAAAAACTATTCGACATGCTTTGAAAAGACATCAGGAACATGGGGCACCACAACAGTTAAAACCATCTCTCGATCCTATATTGACCAATGCTACACCAGCGAGGCAACAATTAAGACGATCTGATCGAAATAGAAACAAACCCAAATTAAATTACTTTCCGAAGGTTAATACCTTAGAAGAAGATAATCGGACAAAAAATGAT------------------------------------------------------------------------------------------------------------GAAAAATTAATGAAATCAGCTCTTTATAGACATCATACCGAAACAAAT---CACGCAATTAACTGGAGCAGATGGGAGATTATCTCGAAAGATTCTAAACGATATCGACTACTAGTTCGCGAATCTTTACAT---ATTCTTCAGAAGAAACCTGCCCTTAATCGA------ACAACTTGCTCTGTTCCTTTGGTAGTATATCCTGAAGGTTTACACGTATCAAAACCAACAGTTAAGATAAAATCAACTAATGTTAATACACCACGTGGGGGCACATAG---------------------------------------------------------------
>Pen3a_s1009
---ATGAAATTTAAAGTTGCTGTTAAAATAATCTTATTTTTAATACGTATCTTCCCGGTCAACAAACGAAATTATATTACTTACATATGGCAACATCAAGGACCGTCTGCAGCAAATACTGTTATCCAGTATTGCAAAATACAATTAAAACTAACCAAAACTTATTTAGATCTTAAATTTTTGAAGAAATGCAAACAAAAGAAACTATTACCGAATTTTGTAAAATTTCGAATATCGCCAACTTATTCTCGACACATGCCCGTTGTTAATTCTTGTTATCATCAAATTCTATCGAATGAAATTAAATTAAAAAAGAAAGATCTTTCATTTCTTCATCGTTATAAAAATCGACTA---AAAAACGATTTAAACAATACAGTTGATTGTGTACTTTATTCACGAACATTAACTATTATTCAACAACTAACACAGATAAAAAAAAAGAAATGGATTAAAACACATGACAACAAATTTAATTCTTTAGTCAAAAGAGAGCTTTTAAAACAACAACAA---------------------------------------------------------------CCACCTAAAATCTCTAACAAATATACAAAATCACCAGTACACAATTTATCTCAAAGACAATTAACACAGGAAGAAATTGAAGCACTCAAAAATGGTTTAAATTATGTTATTCCTCCAAGACAACTTGATGATGAAACTTTTATAAGCAACATGGAAAATTGTTTTATTCAGTTACTTGGACGAACAACAGATACACAAGATTATGAAAACAAAGCTGAAGAAGAACCTACTGAATACAAC---------------CTAACCACCGAACAATTAGTTACAGCTAGAAAATTTCGAACAGCTTGTGATAAATTTATTTTATCTTCTGAAAATTCGTTA------------ACAAATTTACCCGTGAACAAAAAGCTCGAACACACATTAAAAAATTTAGCAAAAGATAAGAATATTTATATCACCAAAGCGGATAAAGGAAATGCCATTGTTGTAATGGAAAAATCAGAATATATTGATAAAATGAACCAAATTATCAATGATAAAAAAACTTTCAAATTATTAGAAAAAGATCCA------------------ACATTACAA---------------CAAGAAGATAAATTACTTCGAAAATTAAAAAGTCTTAAAGATTCAGGTTTTATCACTGAAACTCAATTCAAACAGTGTCGACCA---ATAGGATCACAGCCAGCTAGGATTTACGGACTACCCAAGATTCATAAAGATGGAGTA---------CCGTTAAGGCCAATCCTATCTGCAAATAACACATTCAATTATAAATTAGCTAAATGGCTTGTAACAGAATTATCTGTTTTAAAA------GAATATGAAACAATAATACAAGATCGTTTTTCATTTGTCAAGGACTTACACAAATTGGAAATCAATATGAATGAA---CATAAATTGTTATCTTACGATGCCATTAGTCTTTTTACAAATGTGCCATTACAAAAAACAATCAATTTTATCTTAGAAGAAAAATATGGTTCTTTTTGTGATTGTAAAATTGTTAAAACGAACAAAAGAAAAAGGAAGAAGAAGATAAAATGCAAAAATTGCATTGATAAAGAAAATCTCAAATGGTTATTAGAAGTATCAACAGCACAAACACACTTTCATTACAATGGAAATATTTATTTACAACATAATGGTGTTAGCATGGGTTCACCACTTGGTCCCCTCATGGCTGACATCTTTCTCGTCAACCTTGAAAAGAAATTAATGGACGAACTTTACACCAATGGT---------GTAGAATATTATCGTCGTTTTGTTGATGACACTTTCATTATAGCTAAA---AAAGATGCA---------------AATGAAAAGAAAATACAAAGTATTCTTAATTCATTTGATGATGCTGTTCAATTTACATATGAACCAGCA---AACGAAACTGATCATTCAATCTCTTTCCTTGATGTGAAAATTACACCA---------------------------------------------------------------------------------------------------------------------------------------------------------------------------------------------------------------------------------------------------------------------------------------------------------------------------------------------------------------------------------------------------------------------------------------------------------------------------------------------------------------------------------------------------------------------------------------------------------------------------------------------------------------------------------------------------------------------------------------------------------------------------------------------------------------------------------------------------------------------------------------------------------------------------------------------------------------------------------------------------------------------------------------------------------------------------------------------------------------------------------------------------------------------------------------------------------------------------------------------------------------------------------------------------------------------------------------------------------------------------------------------------------------------------------------------------------------------------------------------------------------------------------------------------------------------------------------------------------------------------------------------------------------------------------------------------------------------------------------------------------------------------------------------------------------------------------------------------CAAACAACCAAAACACCATCTTTATCTTGGTTTGAAACAAATGTTTATCGTAAAGATACGTTTACGGGTTCCATATTGAAATATTCATCTTTTGTACCAACTGAATATAAACAAAATGCAATCTCCTCCATGGCTTATCGTGCTACACAAATTTGCTCAAACTACCAACTTATAAATCAAGAATTTGAAATTATAATGGAAATTGCTATTGCAAATGGTTATCCCACAACATTTGTAAACAACATCATTGGAAAAACTTTGAATCGTTACCTCAACAACAAAAATAACGAGTCAAATGAATCAAATGAAAATAAAAACCAAACC------------------------------------------------------------------------------------------------------------------------------------------------------------------------------------------------------------------------------------------------------------------------------------------------------------------------------------------------------------------------------------------------------------------------------------------------------------------------------------------------------------------------------------------------------------------------------------------------------------------------------------------------------------------------------------------------------------------------------------------------------------------------------------------------------------------------------------------------------------------------------------------------------------------------------------------------------------------------------------------------------------------------------------------------------------------------------------------------------------------------------------------------------------------------------------------------------------------------------------------------------------------------------------------------------------------------------------------------------------------------------------------------------------ACCACAACCACCAATAGAGATAAACAAAAACGTTCACCATTGCTTATT---GATATTCCTTACACAGGTCAACCAACATTAACCTTAGGAAAAAAATTAATCAACATTGTCAAACAAGTACGACCTGATATTATTCTCCAACCTATTCCACGACCAAGTCCACAAATTCAAACATTTTTT------CCACGAAAAGATACACTCAACAAAAATCTACAATCAAATTTAGTTTACAAAATTACTTGC---AAAGATTGCTCTGATGAATACATAGGTAAAACATATCGACAAGCTACAAGACGACATACTGAACATGGTGCCTCACCAGCTACAATTACATCACATGACCAATTAACAACAACCGCATCACACGAACAACTAACAACAATTTCTTCATCACAACAAATAGCAACACCT---CTTCGACGATCAAACAGGCAAAAAAACAAGAACATCAATTATCAAGAAATAGTTACATCATCCACAGAA---------------------------------------------------------------GAAGATAATGATAACAATCAACAAACAATTACAACTACTGATAAAAATTCCGCTCTCTACAAACATCAATTAAAAACGGGA---CACCAATTAAATTGGGAAGAATGGAAAATTCTTAACAAAGATTCACATAAATATCGTTTACTAATTCGTGAATCACTGGCT---ATACTCAAACACAAACCAGCATTAAATCGC------ACTGTACAAAGTGCACCATTAATAATTTATCCAACAGGATTTAAAAAA---AAGAATAAAGTTAAATTTAAAGGAAAACATGATAGACCACCACCCGGGTGA---------------------------------------------------------------------
>Pen5b_s725
------------------------------------------------------------------------------------------------------------------------------------------------------------------------------------------------------------------------------------------------------------------------------------------------------------------------------------------------------------------------------------------------------------------------------------------------------------------------------------------------------------------------------------------------------------------------------------------------------------------------------------------------------------------------------------------------------------------------------------------------------------------------------------------------------------------------------------------------------------------------------------------------------------------------------------------------------------------------------------------------------------------------------------------------------------------------------------------------------------------------------------------------------------------------------------------------------------------------------------------------------------------------------------------------------------------------------------------------------------------------------------------------------------------------------------------------------------------------------------------------------------------------------------------------------------------------------------------------------------------------------------------------------------------------------------------------------------------------------------------------------------------------------------------------------------------------------------------------------CTAGAGGATGAGCTGATGGACCGCTTGAAACAAGTTGGT---------GTCCGTGATTGGTATCGATATGTCGACGACACATTCGTGCTCATGGAA---CCTAAAACA---------------AAAGTAGAAGATATACTGAACATTCTAAATAACTTTCATCCATTAATCAACTTCACACGGCAACTCGAA---------GAAAATTATTCAATTCCTTTCCTCGACGTTTGGATTACTCGA---------------------------------------------------------------------------------------------------------------------------------------------------------------------------------------------------------------------------------------------------------------------------------------------------------------------------------------------------------------------------------------------------------------------------------------------------------------------------------------------------------------------------------------------------------------------------------------------------------------------------------------------------------------------------------------------------------------------------------------------------------------------------------------------------------------------------------------------------------------------------------------------------------------------------------------------------------------------------------------------------------------------------------------------------------------------------------------------------------------------------------------------------------------------------------------------------------------------------------------------------------------------------------------------------------------------------------------------------------------------------------------------------------------------------------------------------------------------------------------------------------------------------------------------------------------------------------------------------------------------------------------------------------------------------------------------------------------------------------------------------------------------------------------------------------------------------------------------------------------TCACCTGAAACTAAAAGATTTCAAACAACTGTTTATCGAAAAGAAACATTCACGGGTCTTATGACAAAATGGAACTCATTCGTCCCTGCGGCTTATAAAAAAGCAAGTATCGTAGGTATGATTCAAAGAGCTTTGATCAGTTGCTCCACCTACAAATCACTAGCTATTGAACTCGAAAACATTCGTCAAATCGGCTACCATAACGGCTATCCTAAAGCGTTCATGGATACTCGTATAGGCATCGGCTTAACTAAATACTTGAACCAG---TCTACAACCGACAGTACTGTCAATATGGAAGACGAGAAA------------------------------------------------------------------------------------------------------------------------------------------------------------------------------------------------------------------------------------------------------------------------------------------------------------------------------------------------------------------------------------------------------------------------------------------------------------------------------------------------------------------------------------------------------------------------------------------------------------------------------------------------------------------------------------------------------------------------------------------------------------------------------------------------------------------------------------------------------------------------------------------------------------------------------------------------------------------------------------------------------------------------------------------------------------------------------------------------------------------------------------------------------------------------------------------------------------------------------------------------------------------------------------------------------------------------------------------------------------------------------------------------------------------------------------------------CTAAAGATATACATA---GAAATACTATATGCTGGTGCAACTACAAATGCACTAAGAAAAAACTTGACACGAATATCAGAAAAACTTCGTTCTGATCTCGATATTCATTTCTTCTCGAAACTACTACCATCAGTACAACTCCATTTT------AATACAAAAGATCCAGTGCCAAAATACTTACAATCAAATGTGGTCTACTCGGTGGAATGT---GCAGATTGCGCCGATTTGTACGTTGGCGAAACAGAAAGACAAGTCATCCGCAGACTTTGGGAACACGGTGCACCTAAATCTCTATTTGAATCGAAACTACTTACACTTGATCGAACAAATAACTCACTTATTGACGACGGCAACACCAGTCAATCAGAATCCATACAA---CCTACACGACAATTAGGACAACATCTTCATAAAACGATACGCAAAAGAGCAACACTATATCCCGATCCAGCCAGCTTAACGCAATCAAAACGACGCAAGCCAGACACAACTAAC------------------ACTCAAAACCAACTACCAACTACAACTTCATCAATCACTTCA---GGATCAGCTTTAACGCGTCATACAACAGAAACAGGA---CATACAATCAAGTGGGACGATTTTAAAATAGTATGGCAAGATACAAACAAGCGCAAATTACTACTCAAAGAATCTCTAGTA---ATTCAATCATATCAACCACAACTCAACCGT------ACTACACATTCAGCACCAATGTATATATTCCCTGAAGGAATACCACAAAATCTCATACCAAATCCATATTCCAACAAACCACGAACAACACAACACACAATCATACTTCAACATTAA------------------------------------------------------
>Pen5a_s827
---------------------------------------------------------------------------------------------------------------------------------------------------------------------------------------------------------------------------------------------------------------------------------------------------------------------------------------------------------------------------------------------------------------------------------------------------------------------------------------caagatgctcttattaatgggttaaatcatgtttat---------------------------------------------------------------------------------gcaccagaaaaatttaatcagccacaatttgtatgtgatATGGAATATTTTTACTCTCGTCTACTAAATATTCGAACTCCATATCGACATTACGAATCAAAACCTACGAATTTGAACGTCCGTCATCAACTTACATCGGCCGAATTGAATACT------------------------------------------------------------------------------------------------------------------GCATCCGAATTACGTCATGTAGCCAATATTTTTCAAAATGAAGCTCGGTTCGAATTG---------AAAAGTATTGGAAAGCAGAACCGCAAACATTTCGCTGCTTTACGTTCGCTTGCGAAAAATAAGTCAATTGTGATTAGTCGACCTGACAAGGGACGTGGTGTGGTACTTATGAATCGATCAGACTACATCCAAAAAATGAATGTACTCCTTAGTGATCGCTCGTCGTTTACAATGATCAATAGTGATCCA------------------ACATTAGAA---------------AGCGAAAAAAATCTGCTGGAAATGTTAGGACTGTTTAAAAAAGAAGGTTTTATTACCCAAGAAGAATATAATTTGGCAAAACCA---ACCGGTTCAAGACCAGCTCGTTTGTATGGTTTGCCGAAGATACACAAATCGGATAGACCAGATTATCCTCTTCGACCGGTTATGTCAGCTACAAAAACAGTAGGCTATGGATTAGGTAAAATGTTAAAAAATCGATTACAAGAACTACGT------ACTAGTCCATATATGGTACAAAATACATTCGATTTTGTTAACAAAATCAAACAGTCCCAACATGCAAAC---------AAAAAGATGATTTCTTTTGATGTAACCAGTCTTTTTACCAATGTGCCGCTGACATATACCATAGATATCATACTTGACCATATGTATCCAACATGTCCTTCTGTCTGC------------------GCAAATAATTCCAGAAATCAATTATGTGAGAACTGTAGAAAAAGGACCGATTTTGCTGCTCTTTTACGAGTAGCTACATCTGAAACACATTTCATCTTCGATGGTCACATGTACGTTCAGCATAATGGCGTAGCCATGGGTGCTCCACTGGCTCCTGTTATTGCTGATATCTTCATGGCACATCTAGAAAAAAGCTTGATGGATCAACTTCAACAATGTGGT---------GTTCACGAATGGCTTCGATATGTCGACGACACCTTCGTATTATTGGAG---CCAACAACT---------------GAAGTTGCAGATGTATTGAGAATTTTGAACAATTTCCATCCGTCTATAAAGTTCACCTACGAAGATGAG---------AAGGATGATCGCCTGTCCTTTCTCGATGTGCAAGTTATAAGGACCACCGAAGTTGTAAAATGTCAA---------------------------------------------------------------------------------------------------------------------------------------------------------------------------------------------------------------------------------------------------------------------------------------------------------------------------------------------------------------------------------------------------------------------------------------------------------------------------------------------------------------------------------------------------------------------------------------------------------------------------------------------------------------------------------------------------------------------------------------------------------------------------------------------------------------------------------------------------------------------------------------------------------------------------------------------------------------------------------------------------------------------------------------------------------------------------------------------------------------------------------------------------------------------------------------------------------------------------------------------------------------------------------------------------------------------------------------------------------------------------------------------------------------------------------------------------------------------------------------------------------------------------------------------------------------------------------------------------------------------------------------------------------------------------------------------------------------------------------------------------------------------------------------------------------------------------CAGACCCAAAAAACAATTCTTCGCAAGAAATTTCAAACGACTGTTTTTCGAAAACCTTCTTTCACCGGACTCATGATTAAATGGGATTCATTTGTTCCAATTCAATACAAAAAGAGTTCCATAGTAAGCATGATACAAAGAGCTATCTCTATATGTTCCACGTACCCATTATTAACAGACGAGTTCGAAAAAATTCGACAATTGGGTCTAACAAATGGATATCCATTGTCACTTCTCAATACGAAAATAGGAATCGGCCTAAGTAAATATTTGAGAAAA---TCACAAAAACCCAAATCAGATCCTACGATTGGATGCGAA---------------------------------------------------------------------------------------------------------------------------------------------------------------------------------------------------------------------------------------------------------------------------------------------------------------------------------------------------------------------------------------------------------------------------------------------------------------------------------------------------------------------------------------------------------------------------------------------------------------------------------------------------------------------------------------------------------------------------------------------------------------------------------------------------------------------------------------------------------------------------------------------------------------------------------------------------------------------------------------------------------------------------------------------------------------------------------------------------------------------------------------------------------------------------------------------------------------------------------------------------------------------------------------------------------------------------------------------------------------------------------------------------------------------------------------------AAACAAAAAATGTACGTG---CAAATACCATATACAGGATTTTCTACTAACTCGTTCAAAAAAAAACTAAACCGTATATCTGGAAAGATACGTCCTGATATTGATGTTCGTTTCTGCACAAAACCACCACCATCAGTGCAGACCTTCTTT------AATTTGAAAGATCCAGTGCCGAAGCATTTACAAGCTGACGTAGTTTATCAAGTCAACTGT---ATTGATTGTGGACATACATATATTGGACAGACAAGCAGACAACCAATAAGACGTCTCTTAGAACATGGTGCACCAAAAACAATTTTCGAAGCTCCACAAACTACTGCTTCTCAACCACATACGACGTCAAATCCAACCACAACCACCACTGGAACCACCACAACAGGG---CCTATC---AGACACAAACGCACCAAGCGACACACTCCTTATCCGCCCATAAATCAACTGAGACGCTCCGAAAGAATCCAACAACAAACAAACCAGTCTGACAACATCCAAAAC------------AATGTCACAAACACAACTAATACAAACCGAAACAAACTTCTCACAAACACCAAATCCTCCATTGGAGACCATCAAAATCAAACCGGC---CATAAAATGGATTGGGAAGGGTTCACTATTCTTTCACATGAAACACACCAATATAAACTTCAAATCAAAGAATCTCTCGCA---ATAAAGGCCCTCGACCCTGTGCTGAATCGT------ACTAGACATTCCGTTCCATTGTTACTCTTTCCCGGAGGTATACCAGCTAAACGAAGAACACATAATCAAACAATACATCAACATCCTTAA---------------------------------------------------------------------------------
>Pen5a_s27
------------------------------------------------------------------------------------------------------------------------------------------------------------------------------------------------------------------------------------------------------------------------------------------------------------------------------------------------------------------------------------------------------------------------------------------------------------------------------------------------------------------------------------------------------------------------------------------------------------------------------------------------------------------------------------------------------------------------------------------------------------------------------------------------------------------------------------------------------------------------------------------------------------------------------------------------------------------------------------------------------------------AATAAATCTTTTGTTATCAGTCGACCTGCCAAGGGACGTGGTGTAGTACTTATGAATAGATCAGATTATCTTCAAAAAATGGATGTAATTCTTATTGATCGTTCATCTTTTACAATGATTGATAAGGATCCA------------------ACATTAGAA---------------AACGAAACAAATCTTACAAACATGCTACTCCTGTTTAAAAAAGAAGGGTTTATAACGACAGAAGAATTCAATTTGGCACGACCG---ACTGGTTCAAGACCAGCACGTCTGTATGGTTTACCTAAAATACACAAATCTGACAAATCAGATTATCCTCTTTGGCCGGTTATGTCAGCTACAAAAACAGTGGGCTATGGCTTCGGCAAAATGTTAAAAAATCGTTTACAATAGCTGCGC------ACTAGTCCATGTACCGTAAAAAATGCATACGATTTTGACACGAAAATTAAAAAGTCCAAGTATGCAGAC---------AAAAAGATGGTTTCCTTCGATGTGACAAGCCTTTTCACAAATGTTCCACTTACATTTACAGTCGACCTCATACTTGAGAAACTGTATCCATCATGCTTCTTCGTGTGT------------------AAAAATACCTCAAGAAATAACTTT---------------------------------------------ATGGCTACAGCGGAAACTCACTTTATCTTCGACGAAAAAATGTACGTTCAACATAAAGGTGTTGCTATGGGTGCTTCTCTTACATTAGATATTGCCGATATTTTTATGTCATATCTCGAAGAGACCTTGATGAATCAGCTTCGACAAAGTGGT---------GTTTGCGAATGGTATCGATACGTCGATGATACATTTGTGTTATTGGAA---CGAACTACC---------------GATTTTCAGGATATGTTAAAAATTTTAAACAAGTTTCATCCTACTATTAAATTTACTCATGAAGTGGAA---------GTCATCAAAACCACGGAAATTATCAAATGTAAGATACAGCAA------------------------------------------------------------------------------------------------------------------------------------------------------------------------------------------------------------------------------------------------------------------------------------------------------------------------------------------------------------------------------------------------------------------------------------------------------------------------------------------------------------------------------------------------------------------------------------------------------------------------------------------------------------------------------------------------------------------------------------------------------------------------------------------------------------------------------------------------------------------------------------------------------------------------------------------------------------------------------------------------------------------------------------------------------------------------------------------------------------------------------------------------------------------------------------------------------------------------------------------------------------------------------------------------------------------------------------------------------------------------------------------------------------------------------------------------------------------------------------------------------------------------------------------------------------------------------------------------------------------------------------------------------------------------------------------------------------------------------------------------------------------------------------------------------------------------------------------------------------AAATTAATTACTCGCAACGTGTTTCAAACAACTGTTTATCGAAAATCATCGTTTACGGGTCTCATGCTCAAATGGAACTCGTGTGTCCCCATACAATATAAAAAGGGTTCAATAATTAGTTTGATGCAAAGAGCCTTCAATGTATGTTCAACTCACTTATTGTTATCCGATGCATTCGAAAAAATACGACAACTGGGTCTCACAAACGGCTATTCACTATCATCCATGCACAAGCAAATAGGTATTGGATTAGCTAAATATTTGAAGAAA---GCACAAACAAACACATCGACACCTGTTCTTGGATACGAG---------------------------------------------------------------------------------------------------------------------------------------------------------------------------------------------------------------------------------------------------------------------------------------------------------------------------------------------------------------------------------------------------------------------------------------------------------------------------------------------------------------------------------------------------------------------------------------------------------------------------------------------------------------------------------------------------------------------------------------------------------------------------------------------------------------------------------------------------------------------------------------------------------------------------------------------------------------------------------------------------------------------------------------------------------------------------------------------------------------------------------------------------------------------------------------------------------------------------------------------------------------------------------------------------------------------------------------------------------------------------------------------------------------------------------------------AAACCAAAAATGTATGTG---GAAATACCTTATAATGGGGTCTCTACAAATGCGTTCGAGCAGAAATTATCTCGTATATCTGGAAGAGTACGTCCTGATCTTGACATTTGTTTCTACACCAAACCACCACCTTCAATTCAGAGTAATTTC------AATTTAAAAGACCAAATCCCAAAACATTTACAAGCAGATGTCGTGTATTCTGTGAATTGT---ATAGACTGTGGACATACTTACGTAGGGAAGACCATACGACAACCAATTCGTCGCTTAAAAGAACATGGCGCACTAAATACACTATTTCATAAAAAAACTCGCCTTCAGTCCCCAGTGGGGATATCGTCAATCAAGCACAAAACTCACCAGTTCAAAACCTTAACAAAA---CCACTCGCAAACAACAATAGGACAAATCGGGAACAGACACAGAGCAAGACGAACACCATATCCAGATCCAACTACTACAAGGCGTTCTGCCCGTATCCAAGCACAAAGAGAGTGCTCGGCAATGAAAATAACAACAACAACAACAACAACAATCCCAATCAACAAATAACAACCATGAAGAGTTCCATTAACGAACTCCAGAAACTAACCGGA---CACCAAATGGACTGGGAAGGTTTCAAAATCGTCTATCGTGATACTCGTAAACAAAAACTTCTCCTAAAGGAATCTCTAGTT---ATCAAAGCATATGACACGCCATTGAATAAA------ACCATTCACTCTCTCCAACTGATATTATTCCTAGGAGGCATACAACCACACAATATTCCAAACCCTACCACCGCCAGACAACGATTTTAA---------------------------------------------------------------------------------
>Pen5_s704
------------------------ATGGAGAATTTTCGTTTGTTTAGGGTTGTGCAGTTCCCCGTGGAGGGCATTAATAATTATCTGGCTACTGAGCATGGTATGGATGTTTTGCGCGCATATCGTGATGCGAAGAAATTTTATCGTCGGTATCAGTTGGTTTATCTTGATATCGAGTTTCTGAAGGGCTGTCGAACATACGAGATAGCTCCGAAGTTTCTTTGGTTCAAGACGGCAAACAATGATCTTAGATCGTCAAACGTTTACAGGAAATGTCAACGTCGTTTGCTGAATCTACAAATCGATCTTAAATATCGTGATCTTCGTAGAGCAAAGGAAGAATATCGTTTTTAC---CTGGACTTATTAAAGAGCTGTACATCAGAAGACCTTTATGGACACTTGCAATATGTGATAGTTCATGTTTCGACGTCGACGTTGCAACGAAAGGAACATAATCTGAATCGCAAGTTTCATGCATACAATACTAATGTTCAGCCGAGGGAT---------------------------------------------------------------------------------------ACTGATAATGAGAAAGTAGTTGTCAATCTGTCAAGTCGAGTATTATCGGACGAAGAAACTGATTGTTAAGCGAATGGATTGGATTTTGGTCTGGTACCTCAACGGGTCGATGACATGAATATTATAACAAATGTGGAGCAGTTTTTCCATCATGTGACAGGCATCTATGAACATCACAAGCCACTCATGTCTGAACTCCAACAGAAGAAAGAAGTTGTTGCCAGTGAGCTTCGAATTCTCAGTACTCAAGAAATGACATTAGCAAGCAATCTTCGATCAATTACGGATTCATTTCGACATGAGGCTAATCGTTCTCGTCAACAGCAATACCAAGCAGACCCGGCACAAAAACAATATCGTTCACTATTAAGACAACTCAAGGAAGATTCGTCGTTGATTATTACTCGTCCGGATAAGGGAAGGGGAGTGGTCTTGATGAATAAGAGTGAATACTTGTCAAAAATGTACCAAATTGTCAATGATACGTCAAAATTCGAATGTTTATCCAAAGATCCA------------------ACAATTACT---------------AGGGAAGAGAGTCTTATCAGTTTACTGAATCGATTACTTAAAGAAAAATCAGTAACAGCAGGGTTCCACAAAGTCTCGTCTCCT---AAGGGCTCAAACGCTGGTCGATTATATGGCGTTCCTAAAACTCACAAGGATGATGTT---------CCATTACGACCTGTGCTCTCTGCTATAGGAACATTCAACTATGGACTTGGCAAAGCTCTCACTGTAGTGTTCTCGGATTTAATT------GAAAAGAAAACAACTGTTCGTGATTCATTTTCATTTGTTAACGAATTACAAGCATTACCCAAAACCTTTTCTTAC---TACAAGATGGTATCATTCGATATATCCAGTCTTTATACAAATATACCACTTGATGAAACGATCGAAATTATCATTAGAATATTATATGAAACT---------------------------------CGTACTACACCACCGATTATTGGA------------------CGTGATGACATGCAACAACTGTTGGTATTTGCCACAAAAAAGTCTGATTTCTTGTTTGATGGCAAAATATATGACCAGATTGATGGCGTGTCTATGGGGTCTCCATTGGCCCCATTACTTGCCGAGATCTTTCTTCAGGACTTCGAGCACAAGCATTCATCATCGTTCGAGAGTATGGGC---------ATCATGTTTTGGAAGAGATATGTCGATGACACCTTTGTTTTGATCGAT---TCAACGACG---------------ACAACGAAAAATATCGCTGACAACTTATCTCGCTGTCATCCATCAATCAAATTTACTTTCGAAGACCAAAGTTTAGGTTTCGTAAACAATCTGTCTTTCCTTGATGTGCAAATCCAAAAG------------------------------------------------------------------------------------------------------------------------------------------------------------------------------------------------------------------------------------------------------------------------------------------------------------------------------------------------------------------------------------------------------------------------------------------------------------------------------------------------------------------------------------------------------------------------------------------------------------------------------------------------------------------------------------------------------------------------------------------------------------------------------------------------------------------------------------------------------------------------------------------------------------------------------------------------------------------------------------------------------------------------------------------------------------------------------------------------------------------------------------------------------------------------------------------------------------------------------------------------------------------------------------------------------------------------------------------------------------------------------------------------------------------------------------------------------------------------------------------------------------------------------------------------------------------------------------------------------------------------------------------------------------------------------------------------------------------------------------------------------------------------------------------------------------------------------------------------------------------CAGAACGGCGTCAAATTTCACACAAAAGTTTACCGAAAACCAACGTTTACTGGACTCATCACTAAATGAAATAGCTTCGTACCAAAGACGTATAAATACAACGCCATATCAAGTCTTGTTTATCGTGCTATCAAGATCTGTTCATCCTATCAAAGCCTCCACTACGAACTCCTATTCATTAAAGAGTTGGCAACCAACAATGGATATCCCATAAACTTCGTCGATTCTATCATACGCCGACAACTTGATCTACTGTTCAATCCA---CCAGCAACAGCGACGCCTGATCCA------ACCACAGAT---------------------------------------------------------------------------------------------------------------------------------------------------------------------------------------------------------------------------------------------------------------------------------------------------------------------------------------------------------------------------------------------------------------------------------------------------------------------------------------------------------------------------------------------------------------------------------------------------------------------------------------------------------------------------------------------------------------------------------------------------------------------------------------------------------------------------------------------------------------------------------------------------------------------------------------------------------------------------------------------------------------------------------------------------------------------------------------------------------------------------------------------------------------------------------------------------------------------------------------------------------------------------------------------------------------------------------------------------------------------------------------------------------------------------------------------------ACCTTCGTGATG---CGTATACCTTACATCGGTTCCTGCAGTCACACGTATGGCAAGCGTATCACTTCAGCTGTGGCAAAAGTCTATCCCTTGAAAAAGGTTCGTATAGTATACGATGTGAAAGATCGCATAGGCACTAGCTTT------ACAACCAGACCAGAT---------------TCCTCCGGTGTTGTATATGAAGCTGAATGC---TCCCAATGTCACGAAAGTTACATCGGTAAAACATATCGCCATTTCAAGACTAGAATCAACGAACACTTAGCCGAGCAACGA------AAATCTACGTCGCCTGACCATCAGCCGAAGCCTCACGTCTTGAAACGAAACCAAGCATTGACTAAACCAACTGGCGGTAAAAAACTT------CACATGACACGATCCCAAACAGGAAAGCTACCAAAGCCAATACACGATCTCAACCAAGACCATCTGAAGGATCTACTGGACAACGCAGAC---------------------------------------------CTCGTGGACAAACACGGAGAAACCACCGTACCTGAATCGGCAATTGCCAAACATTACTACTCGACCAGA---CATCAACTCCAAACAGATGATTTCAGAATATTACTCAAGGAACGACATCGATACAAGCTATTGGTCAAGGAGTCAATATCG---ATTAGGAAAAACAACCCAGTACTTAACAAA------ACAGATCGATCAGTTTCCCTGTACATTTATCCCGGAGGCCTCAGATCGATCAGTTTCCCTGTACATTTATCCCGGAGGCCTCGACACCGA---------------------------------------------------------------------------------
>Pen5_s260
------------------------------------------------------------------------------------------------------------------------------------------------------------------------------------------------------------------------------------------------------------------------------------------------------------------------------------------------------------------------------------------------------------------------------------------------------------------------------------------------------------------------------------------------------------------------------------------------------------------------------------------------------------------------------------------------------------------------------------------------------------------------------------------------------------------------------------------------------------------------------------------------------------------------------------------------------------------------------------------------------------------------------------------------------------------------------------------------------------------------------------------------------------------------------------------------------------------------------------------------------------------------------------------------------------------------------------------------------------------------------------------------------------------------------------------------------------------------------------------------------------------------------------------------------------------------------------------------------------------------------------------------------------------------------------------------------------------------------------------------------------------------------------------------------------------------------------------------------------CTCAAATATTTATCATCGCTTAAAACTATGGGT---------ATTTTTTATTGGAAACGTTATGTGGATGACACTTTCGTCTTAATAGAC---TCAACATCT---------------TCTGTCAAAGACATTTGTAATACTCTTTCTGAATATCATCCATCTATTAAATTTACTTGTGAAGAAGAA------------------------------ATCGATGTACTAGTACAACGC------------------------------------------------------------------------------------------------------------------------------------------------------------------------------------------------------------------------------------------------------------------------------------------------------------------------------------------------------------------------------------------------------------------------------------------------------------------------------------------------------------------------------------------------------------------------------------------------------------------------------------------------------------------------------------------------------------------------------------------------------------------------------------------------------------------------------------------------------------------------------------------------------------------------------------------------------------------------------------------------------------------------------------------------------------------------------------------------------------------------------------------------------------------------------------------------------------------------------------------------------------------------------------------------------------------------------------------------------------------------------------------------------------------------------------------------------------------------------------------------------------------------------------------------------------------------------------------------------------------------------------------------------------------------------------------------------------------------------------------------------------------------------------------------------------------------------------------------------------------AAAGCAGATGAAGGTTTTCATACTCGAATTTATGGAAAACCAACGTTCACTGGTCACATCACTAAATGGGATAGTTTCGTACCAAAAATTTATAAGTATGGTGCATTGTCATCCATGGTATATAGAGCTATTAAGATCTGCTCATCATATGATCTTCTACATCGTGAATTCAACTCTATAAGATCAATAGCAAGGAGAAATGGATATCCTAGCTCAATTTTGAATTCAATTATTAGACGTCAACTTAATCTTCTATATACTCCT---CCTAATCCAATGTCACCAACACCA---CTTACTAATGAT---------------------------------------------------------------------------------------------------------------------------------------------------------------------------------------------------------------------------------------------------------------------------------------------------------------------------------------------------------------------------------------------------------------------------------------------------------------------------------------------------------------------------------------------------------------------------------------------------------------------------------------------------------------------------------------------------------------------------------------------------------------------------------------------------------------------------------------------------------------------------------------------------------------------------------------------------------------------------------------------------------------------------------------------------------------------------------------------------------------------------------------------------------------------------------------------------------------------------------------------------------------------------------------------------------------------------------------------------------------------------------------------------------------------------------------------------ACTGTTGTTTTT---CGTGTACCTTATTTCGGACCGTTAAGTCATACATATGCAAAACGCATCACCTCAACTATTACTAAGAATTATCCATTGAAACAAATAAGGATTATTTATGATGTAAATGAACGCGTTGGAAATAGTTTT------ACCTTGAAAGATCCAATTCCAGAAAAAATGCAATCAGAAGTTGTTTATGAAGTCACTTGT---TCAGAATGTAATATTAAATATATTGGTAAAACATACAGACATCTTAAAACACGTGTACATGAACATCTAAATGATCAAAAATACGATTTATGTTTGAAAAAAATGAATATATCAAAACCTACCTCGAAAAAAAGAAAAAAATCTATACTTAAACCGAATATCGAACGAAAAGGA------CCAGTAACTAGAACACAAACCGGTAAATTACCAAAGATTACTGTTACATTGAACCAGAAAGATCTTGACGAACTTTTGCATCATACTAAA---------------------------------------------ATAAAAGAAAAACAATTAAAATCAAATCCTAATCAATCATCAATATCGAAACATTATTTCACCACCGGG---CATATATTTACTAATGATAATTTTAAAACTAAATTAAAAGAACGATATAAATACAAGCTCACAATTAAAGAATCTCTTTTG---ATTAGAACATTAGAACCTCAATTGAATAAA------GGAGTACGTTCAATTCCGCTTTACATTTATCCGGGCGGAATAAAACGAAAAAAATAA------------------------------------------------------------------------------------------------------------------
>Pen5_s752
------------------------------------------------------------------------------------------------------------------------------------------------------------------------------------------------------------------------------------------------------------------------------------------------------------------------------------------------------------------------------------------------------------------------------------------------------------------------------------------------------------------------------------------------------------------------------------------------------------------------------------------------------------------------------------------------------------------------------------------------------------------------------------------------------------------------------------------------------------------------------------------------------------------------------------------------------------------------------------------------------------------------------------------------------------------------------------------------------------------------------------------------------------------------------------------------------------------------------------------------------------------------------------------------------------------------------------------------------------------------------------------------------------------------------------------------------------------------------------------------------------------------------------------------------------------------------------------------------------------------------------------------------------------------------------------------------------------------------------------------------------------------------------------------------------------------------------------------------------CTCAAATATTTATCATCGCTTAAAACTATGGGT---------ATTTTTTATTGGAAACGTTATGTCGATGACACTTTCGTCTTAATAGAC---TCAACATCT---------------TCTGTCAAAGACATTTGTAATACTCTTTCTCAATATCATCCATCTATTAAATTTACTTGTGAAGAAGAA------------------------------ATCGATGTACTAGTACAACGC------------------------------------------------------------------------------------------------------------------------------------------------------------------------------------------------------------------------------------------------------------------------------------------------------------------------------------------------------------------------------------------------------------------------------------------------------------------------------------------------------------------------------------------------------------------------------------------------------------------------------------------------------------------------------------------------------------------------------------------------------------------------------------------------------------------------------------------------------------------------------------------------------------------------------------------------------------------------------------------------------------------------------------------------------------------------------------------------------------------------------------------------------------------------------------------------------------------------------------------------------------------------------------------------------------------------------------------------------------------------------------------------------------------------------------------------------------------------------------------------------------------------------------------------------------------------------------------------------------------------------------------------------------------------------------------------------------------------------------------------------------------------------------------------------------------------------------------------------------------AAAGCAGATGAAGGTTTTCATACTCGAATTTATAGAAAACCAACGTTCACTGGTCACATCACTAAATGGGATAGTTTCGTACCAAAAATTTATAAGTATGGTGCATTGTCATCCATGGTATATAGAGCTATTAAGATCTGCTCATCATATGATCTTCTACATCGTGAATTCAACTCTATAAGATCAATAGCAAGGAGAAATGGATATCCTAGCTCAATTTTGAATTCAATTATTAGACGTCAACTTAATCTTCTATATACTCCT---CCTAATCCAATGTCACCAACACCA---CTTACTAATGAT---------------------------------------------------------------------------------------------------------------------------------------------------------------------------------------------------------------------------------------------------------------------------------------------------------------------------------------------------------------------------------------------------------------------------------------------------------------------------------------------------------------------------------------------------------------------------------------------------------------------------------------------------------------------------------------------------------------------------------------------------------------------------------------------------------------------------------------------------------------------------------------------------------------------------------------------------------------------------------------------------------------------------------------------------------------------------------------------------------------------------------------------------------------------------------------------------------------------------------------------------------------------------------------------------------------------------------------------------------------------------------------------------------------------------------------------------ACTGTTGTTTTT---CGTGTACCTTATTTCGGACCGTTAAGTCATACATATGCAAAACGCATCACCTCAACTATTACTAAGAATTATCCATTGAAACAAATAAGGATTATTTATGATGTAAATGAACGCGTTGGAAATAGTTTT------ACCTTGAAAGATCCAATTCCAGAAAAAATGCAATCAGAAGTTGTTTATGAAGTCACTTGT---TCAGAATGTAATATTGAATATATTGGTAAAACATACAGACATCTTAAAACACGTGTACATGAACATCTAAATGATCAAAAC---GATTTATGTTTG---AAAATTAATATATCAAA-----CCTACWKYAAAAGA-AAAAATCTATACTTAAACCGAATATCGAACGAAAAGGA------CCAGTAACTAGAACACAAACCGGTAAATTACCAAAGATTACTGTTACATTGAACCAGAAAGATCTTGACGAACTTTTGGATCATACTAAA---------------------------------------------ATAAAAGAAAAACAATTAAAACCAAATCCTAATCAATCATCAATATCGAAACATTATTTCACCACCGGG---CATATATTTTCTAATGATAATTTTAAAATTAAATTAAAAGAACGATATAAATACAAGCTCACAATTAAAGAATGTCTTTTG---ATTAGAACATTAGAACCTCAATTGAATAAA------GGAGTACGTTCAATTCCGCTTTACATTTATCCGGGCGGAATAAAACGAAAAAAATAA------------------------------------------------------------------------------------------------------------------
>Pen6_s843
------------------------------------TTTATGATCAACATTTGTCCTTTATCAACTAAAACAAGATTTAAGTTCATCAAGGAAAATTATGGCTATAATATCTACAAATTATATCAATCGTATGAAAACACAACTATTAAACTTGTTCGTCTCTACAGTGATTTAAATTATTTACAGTAATGTAGATGGAATAATGTTGTGCCAAAATTTCTTCGCTTTAAATTGGCAAATCCAGAATTGGCAAATCCAAGATGTTATTGGAAATGCCAAATTCTTTTTCTAAAAGAAGAAATTAATTCGAAGAAACACAAGATCAAATATATGTCAGGAATACAAGAAAATTTA---TACAATGAATTACTTAATACTTTTCGTGCCTCGATATTGAAAAAACTTAATGATATTGTTAATGAACTTCAATCCAAGGAGAATATGTTGAAGTATCGTACTCATCGTAGAAAATTTAATAAATTAATTAATCATCGATTTATGGAACAACAACAGGAAGCGGATCAACGTCGTTTATTAAGTGATCATCCAATGAATCAGTTGATAACGACAACAGTAAATAAT---GACAATAATGAAGCGCAACCCAGAATAGTTTGGAATTTATCTGATCGTCAACTGACTGCAGATGAACTGCATCTTTTGGAAAATGGGCTGTCGTACAAT---CGTCTTCGTACAATTGTTCGTTCTGAAGTAATTTCCAATGTTGAACTTTTATTCTTTCAGTCATCTGGTATCAAAAGAGAAACAACTGATTTTCAAAAGTGGGATCAAGATCCTGATAATGGTTTCAACAAGGAAATTAGAAGTTTAGAACCAAGACAATTATCTCTTGTAGCTGATTTAAAGAGTGTTACACAAAAATTCTTCAATGAAGCTCAAGGATCAATTAGAAGGAACAAAAACTTCAATCAATCGTATGAAGATCAATTA------TTATCAGAATTGTCCAAAGATCCGTCCATCGTTATCACCAAACTTGATAAAGGCAGAGGTGTTGTTATAATGAATCGTGCTGATTATATTCAAAAATTAGAACAAATCGTAAGTGATCGTTCAAAATTTCAATTGCTTGATAAAGATCCA------------------ACTGGTACT---------------CGTGAAACTGCATTAACATCTCTTTTGAGACAAATCAAAAAAGAAGAATACTTGACTGAGCAGGAGTATCAATATGTTAAACCA---GTTGGCTTAATTCCAGCAAGATTATATGGCTTACCAAAAGTCCACAAAGATAATGTA---------CCACTTAGGCCGATTGTATCTTGTATACAATCATACAATTATCGTCTAGGTAAATTCTTAGCTGGAGTTATCAAGCCAATACGT------AACAGTACATATTCATTAAAGAACAGCGATGTATTTATGAAGTTTTTACAAGAAAAC---CGTTCATTATCAATT---CACAAAATGATTAGTTTTGATGTTGAAAGTTTATTTACTAATATACCAGCGGACAGAACAATTCATATTATACGTGAGAAATTATAT------------------------------------------------TGGACTGATCCAATATTAAAACCATACATACCGGAACATTACCTTCGCCAACTTCTGGAATATGCTACAAAATGGACCCATTTTCTCTTCAACGGCAATTATTATGATCAGCGTGATGGGGTTTCAATGGGTACATCATTGGCAGCAATTTTTGCAGAAGTATTTATGGCAGATTTTGAAGAACAACATATATCACGCTTATTAACTAATGGTTCG---CAACGATTGGCATGGCGTCGTTATGTAGACGATACATTCGTCATTTACAAT---GCTGATGTAGACAAAGGTGGTGTAGACAAAGATGACCTTCATCAATTATTGAACAATTTTGATTCATGCATTAAGTTTACTGTTGAACCAGGA---------GTCGATAATCCTATACCATTTCTTGATGTATTAGTGAAACGA---------------------------------------------------------------------------------------------------------------------------------------------------------------------------------------------------------------------------------------------------------------------------------------------------------------------------------------------------------------------------------------------------------------------------------------------------------------------------------------------------------------------------------------------------------------------------------------------------------------------------------------------------------------------------------------------------------------------------------------------------------------------------------------------------------------------------------------------------------------------------------------------------------------------------------------------------------------------------------------------------------------------------------------------------------------------------------------------------------------------------------------------------------------------------------------------------------------------------------------------------------------------------------------------------------------------------------------------------------------------------------------------------------------------------------------------------------------------------------------------------------------------------------------------------------------------------------------------------------------------------------------------------------------------------------------------------------------------------------------------------------------------------------------------------------------------------------------------------------------------CATAATACTGGTTTTGAAACAACAGTATACAGGAAGAAGACAACAACAAAATTAATGTCGAAATGGGGCAGCTTGATTCCAACATCTTATAAAAGATCATCTGTCTATGCATTAGTTAATCGAGCGATTCGATTATGTTCAAAATTTGAACTCTTGCATAATGAATTTATTTACATTCGTTCAATGGCAGCTTTCAATGGTTATCCATCGAAATTTGTACAAAATATTATTAATAAACAACTTGACAAATTCTACCAACCA---AGACAGACAACTGATTTGATACAACCAACAACAAATCAA------------------------------------------------------------------------------------------------------------------------------------------------------------------------------------------------------------------------------------------------------------------------------------------------------------------------------------------------------------------------------------------------------------------------------------------------------------------------------------------------------------------------------------------------------------------------------------------------------------------------------------------------------------------------------------------------------------------------------------------------------------------------------------------------------------------------------------------------------------------------------------------------------------------------------------------------------------------------------------------------------------------------------------------------------------------------------------------------------------------------------------------------------------------------------------------------------------------------------------------------------------------------------------------------------------------------------------------------------------------------------------------------------------------------------------------ACAAATACATATAAATATATA---CAAATTCCATTTATTGGCACTCCAAGTTACAAATACGGGAAAAGACTCAAATCCATCATCACACAATATAATCCAAGAACAGACGTCAGAGTGGTATATACACAACAATACCAAAATCCAGTTGATTTT------------------------------------------------------------------------------------------------------------------------------------------------------------------------------------------------------------------------------------------------------------------------------------------------------------------------------------------------------------------------------------------------------------------GTATGTTACAAACCTAACTCTGCATTGGGAAAGCATGCATTTAAAACTGGA---CATTCAATCAATTTTACTGATGTGCATATTTTGAAGCAAGATCAAGCACCATACAGACTGTTGATCAAAGAATCAATTCAA---ATACGTTTCAAACAACCGAAGCTCAATGGT------ACTGATACTTCTGTTCCACTTTACGTCTTTCCCGAAGGGATAAGAATAAAACTAATCAATAATCTATCTAATTGTGGATTTTATAGCATTCTTCACCAAAACTAA------------------------------------------------------------------
>Pen6_s768
------------------------------------GAAACAGTAAATATTGATCCTTTATCAACTCAAACAAGATTTCAGTTTATAAAGGATAATTATGGCCATAATACCTACAAACTATATCAATCATATGAAAATACAACAATTAAACTTATTCGTCTTCACTGTGACTTAAATTATTTACAACAATGTAGATCGAACAATGTTATACCAAAATTTCTTCGATTTAAATTGGCAAATCCTGAACTGGCAAATACAACATGTTACTGGAAATGTCAGATTCTTTTTTTAAAAGAAGAGATTAACTCAAAGAAATACAAGATCAAATATATGTTAAGAACACAAGAAAATTTA---TACAATGAGCTAGTCAATACGTTTCCTGAATCCATATTGAAAAAAATAGATGGTATTGTTAAGAAACTTAAAGCAAAGGAGGGCATGGCAAAGTGTCGTACTCATTGTAGAAAATTTGATAAATTAATAGATTTTCAATATATGCAACAAGAACAAAGAGTGAATGGACGTCGTTTATTAAATGATCATCCAATGAATCAAGTTATAAACGATGACAACAATAATAATAATGACACTGCAGTTCAACCCAAATTAGTTTGGAATCTATCTGATCGTCAACTGACTGAAGATGAACTCCGCCTTTTGGAAAATGGTTTATCATACAAT---CGTCTGCGTGCAATCGATCGTTCTGAAGTAATTTCCAATATTGAACTCTTATTCTATCAGTCATCTGGTATTAAAAGAGAAATAACTGATTTTCAGAAATGGGATCAAGATCCTGATAGTGGTTTCAGCAAGGAAACTAGAACTTTGGAACCAAGACAATTATCTCTAGCAGCTGATTTGAAGAGTGCTACAATCAAATTCTTTAATGAAGCCCAAGGATCAATTAAAAGACAGAAAAACGTTAATCAATCGCACGAAGATGAATTA------CTATCAAATTTGTCCAAAGATACATCAATTGTTATCACCAAACCTGATAAAGGCAGAGGTGTTGTTATAATGAATCGTACTGATTACATTCAAAAAATGGGACAAATCTTACGTAATCGTTCAAAATTTACATTGCTTGATGGAGATCCA------------------ACTGGTACT---------------CGTGAAACTGTATTGACGTCTCTTTTGAGACAAATCAAAAATGAAGGATATCTAACTGAGCAGGAGTATCGCTATGTTAAACCA---GTTGGCTCAATTCCAGCAAGATTATATGGCTTACCAAAAGTTCACAAAGATAATGTA---------CCACTTAGACCGATTGTATCTTGTATACAATCATACAATTATCGTCTAGGTAAATTCTTAGCTGATATTATCAAGCCACTGCGT------AATAGTACATATTCATTGAAGAATAGCGCTGCATTTATCCAATTTTTAAAAGAAAAT---TCTTCATTATCAATT---CACAAAATGATTAGTCTTGATGTAGAAAGTTTATTTACTAATATATCAGTGACCAGAACAATTAATATTATATGTAGAAAACTATAT------------------------------------------------TGGATTGATCCAATATTAAAACCAATCATACCGGAACATTACCTTCGCGAACTTCTGGAATATGCTACCAAGTGGACTCATTTTCTCTTCAACGACAAATATTATGATCAGCGTAATGGAGTATCAATGGGTACGTCACTGGCAGCAATTTTCGCAGAAGTATTTATGGCGAATTTTGAAGAACAACACATATCACCCTTATTAACTAATAGTACA---AAATTATTGGCATGGCGTCGTTATGTAGACGATACATTCATCATTTACAAT---GATGATGTAGACAAAGGTGGTATCGACAAAGATAAACTTCATCGATTATTGAACGAGTTTGATCAATGCATTAAAGTTACTGTTGAA---------------------------------------------------------------------------------------------------------------------------------------------------------------------------------------------------------------------------------------------------------------------------------------------------------------------------------------------------------------------------------------------------------------------------------------------------------------------------------------------------------------------------------------------------------------------------------------------------------------------------------------------------------------------------------------------------------------------------------------------------------------------------------------------------------------------------------------------------------------------------------------------------------------------------------------------------------------------------------------------------------------------------------------------------------------------------------------------------------------------------------------------------------------------------------------------------------------------------------------------------------------------------------------------------------------------------------------------------------------------------------------------------------------------------------------------------------------------------------------------------------------------------------------------------------------------------------------------------------------------------------------------------------------------------------------------------------------------------------------------------------------------------------------------------------------------------------------------------------------------------------------------------------------------------------------------------------------------------------------------------------------------------------------------------------------------------------------------------------------------------------CAAGGAGTTGATAATCACTTTGTACAAAATATTATTAATAAACAACTTGACAAATTCTACCAACCA---AAGCCAACAACGGATTTGATACAACCAACATCAAATACA------------------------------------------------------------------------------------------------------------------------------------------------------------------------------------------------------------------------------------------------------------------------------------------------------------------------------------------------------------------------------------------------------------------------------------------------------------------------------------------------------------------------------------------------------------------------------------------------------------------------------------------------------------------------------------------------------------------------------------------------------------------------------------------------------------------------------------------------------------------------------------------------------------------------------------------------------------------------------------------------------------------------------------------------------------------------------------------------------------------------------------------------------------------------------------------------------------------------------------------------------------------------------------------------------------------------------------------------------------------------------------------------------------------------------------------ACAGATACATATAAATATATA---CAAATTCCATTTATCGGTACTCCAAGTTATAAATACGGGAAAAGACTCAAGTCCATCATCGCACAATATAATCCAAGAACAGACGTCAGAGTAATATATAAAACAACAAATGAAACCCGACGATATTTT------CCAACAAAAGATAAACTTAAACCAAGTCGAAAAGCTGGTGTAGTTTATCAAATATCTTGC---CGTGATTGCAACAATACCTATATTGGAAAAACTATTCGTCAAAGTTATCGTCGTTATAATGAACATGAGAAAGACGTTGTGAAAGCACTTATTTTCCTTACGACACCATCTTCTGTTGTTCAAAAACCGAAAAAAACCAAACAGCATGCGAAACTTATC------ACT---GGATATATCGAAAAAAGATCATCAACTCAGCAGGTACGCAGAAGTGTGAGAATCATTAATCCACACCTACAATCTCGATCACAACAACACTACCAAATT---------------------------------------------------CCATCTAATCTTGTATTATATAAACGAAAATCTGCATTGGGAAAACATGTACATAAAACTAAA---CATTCAATCAACTTTACTGATATAAATATTCTAAAACAAGACTCAGTATCATACAGGCTGCTGATAAAAGAATCAATTCAA---ATACGTTCCAAAAACCCAAAACTCAATGGC------ACTGACACTTCAGTCCCACGTTATGTCTTTCCCGAAGGAGTAAGAATGAATCTATTTAATACTCTATTTACTTGTCCATTTTATAGCATTCCTCACCATCTGTTAATTAATCAACAAATACTAACTATCTATTCAACCAACTTCACCATATACATCTTCCATATCAACTAA
>Pen6_s943
ATGGTTTCGGAAGCAAATAATTCTGCGTTGATCACAGTTACTGAAGCGATAGATGGGATTTCGTATGAAACAAAATTTCATTTCTTAAGACGAAATTATGCTGTTTAAACTTATAAAATATATCAGCGTTTTGAAAAAGCTGCAATAAAATGTGTGCATATCTCTAGTGACTTAAACTTTCTGTATGAATGTAAATGGAATAGTCTGATCCCCAGATTTCTTAGGTTTAAACTTGCAAATCCTGTGTCATCGTATAGCAAAGCATATAAAAAGTGTCAATTCAATCTCTTAAATGAAGACATTCGATTAAAGAAAAATAATCTGAAACACTTCTCTACGACTTGTGATAACACT---TACAATGAATTAATAACCTGTCTTTCCACCACAATTATGTCGAAAGTTAATGACATTATTGAAGAAATTCAGTTAGATGAAAATAGAGCTAAATATAAAATTCATTACCGAAAATTCCACAAGTTAATTAATGAACGTTATGAACAAGAAGAAAGAAGAGAAAGAAAAAATGCTTTGTTAAATGTCGCATTAGCTAACTCAATCACAAATACTACT------------GATAATGAAGAAATAAAGCCCACATTAGTATGGAATTTATCTAATCGTAATTTAACTGAAGAAGAAAACCGAGTATTAGAAAAAGGATTGTCTTAT------------AATCGTATTAGTCGTCCAAAATTAATTGCAAATGTTAAGTATTTATACCATCATGTGTCGGGAGTTCAAAATGAATTAGTTGATTTTAGAAAGTGGGATGAAAACCCAGATATCACCGGAACTACAGAAGTACGTGTTTTAGAACCAAGACAACTATCACTTGCAGCATATTTAAAAAATGCTACAGAAAAGTTCTTTACTGATATGAAAACATCAAATAAAATTAGAAGGAATACGAATGATAATGGTATTAATGATAACAAAATATTATTGAAGTTGTCTAAAGACCCATCAATTTTAGTTACTCGACCTGACAAAGGTCGTGGTGTTGTCATACTTGATCGTAATAATTATGTCCAAAAATTAGAGGACATTTTAAATGATATATCAAAATTCAAATTATTAGGTGAAGATCCT------------------ACTATATCT---------------CGGGAAAATAAATTAACCACTCTTTTACGAGAATTAAGAAAAGAAGAATATTTAACACAACAAGAATACAAATATATCAGACCT---GTAGGTTCTATTCCAGCAAGATTATATGGTTTACCAAAAGTTCACAAGGAAAACGTG---------CCTCTTCGACCGATAGTATCTTGTATTCCATCGTATAACTACTGTCTCGGTAAATTTCTCGCCAACATCATCAAAACAATACGT------GAAAATCATTATTCATTAAAGAATAACAACGAATTCTTAAAATATTTACAAGAAAATAAACATTTAGCAAAAAAT---AACAAAATGATTAGTTTTGATATTGAAAGTCTGTTTACGAATATTCCAGTTCAACAAACGATCGACATTGTCTGCGACAAATTATAT------------------------------------------------TATACAAATTCAAAACTAAGACCTTTTATACCAGAACATTATTTTCGTAAACTATTAGGCATCGCCACTACTGGTACTCATTTTCTTTTTAACAAGAAATACTACGATCAATGTGATGGTGTTTCAATGGGTATACCTTTAGCAGCAATTTTTGCTGAAATATTCATGGCAAATTTTGAAGAAATACATCTACCAACCTTACTAAACCATAATGATTTGAAGTTACTTGCATGGCGTCGATATGATGACGACACCTTTACAATTTCTAAC---AACGATGTA---------------AATGAAGATGAAGTTCGACAACTATTAAACACGTTTCATCCATGCATTAAATTTACTTTTGAACCTGAA---------GTCAATGCTACAATACCATTTCTTGATGTACTAGTAAAACGA---------------------------------------------------------------------------------------------------------------------------------------------------------------------------------------------------------------------------------------------------------------------------------------------------------------------------------------------------------------------------------------------------------------------------------------------------------------------------------------------------------------------------------------------------------------------------------------------------------------------------------------------------------------------------------------------------------------------------------------------------------------------------------------------------------------------------------------------------------------------------------------------------------------------------------------------------------------------------------------------------------------------------------------------------------------------------------------------------------------------------------------------------------------------------------------------------------------------------------------------------------------------------------------------------------------------------------------------------------------------------------------------------------------------------------------------------------------------------------------------------------------------------------------------------------------------------------------------------------------------------------------------------------------------------------------------------------------------------------------------------------------------------------------------------------------------------------------------------------------------CACAACGACGGTTTCGATACAACAGTATACAGGAAAAAAaCAACTACTCGATTGATGATCAAATGTGATAGTCTGGTGCCAAAAAGTTATAAAAAAGCATCAGTTAATGCCTATGTTAATCGAGCTCTCCGCATATGTTCAACACCAGATTTATTAAATGAAGAGCTTCAATATATTCGTCTGATGACAAATTTCAATAATTATCCATCACAATTCGTAGACAAAATAATAATTCAACAAATGCAAAAACACAAACAATCA---AAAGAAGCAGAAAATTAGATTTCACACCAATCCGACCAG------------------------------------------------------------------------------------------------------------------------------------------------------------------------------------------------------------------------------------------------------------------------------------------------------------------------------------------------------------------------------------------------------------------------------------------------------------------------------------------------------------------------------------------------------------------------------------------------------------------------------------------------------------------------------------------------------------------------------------------------------------------------------------------------------------------------------------------------------------------------------------------------------------------------------------------------------------------------------------------------------------------------------------------------------------------------------------------------------------------------------------------------------------------------------------------------------------------------------------------------------------------------------------------------------------------------------------------------------------------------------------------------------------------------------------------AATAAAACTTACAAATACATA---CAAATTCCCTATGTCGGCAAACCAAGTTACACTTTTTCGAAAAGACTCAAATCAATAATCAAACAAAATAATCCAGCAACAGAACTTCGAGTAACTTACCAACCAACAAATCCAACGAAACGATTATTT------CCGATAAAAGAACGATTAAACGTCAATCAAGTTTCTGGTGTTGTATATCAAATATCATGC---CTTGATTGTAACAAAGCGTATATTGGGAAAACAATCCGCCAATCACAAAGACGTGTGAAAGAACATCAAAAA---------GATGTTGAAAAAGCAAACGAATTTCTTGGACAACTATCCCACCATAAAACATCAAATAGAAAAAATAAAAAGAAGACTCCTCAAACA---GGACGCATTGAAAAAAAAACTATGACACAACTACAACGTCGCAGCAATAGAATACTTAACAGACAAATCCAATCTCAAACACAGGCATCCATCAATCTA------------------------------------------------------CCTGGCCTTCCTGACTACACACCGAACTCAGCATTGAGTAAACATGTAAAAACAACTGGA---CATATAATTAATTTTCAAGATATAAAAATATTGAATAGTGATCAACAATCCCGTCGACTTTTGATAAAAGAGTCGATCGAA---ATACGATCCAAACAGCCAGAACTCAATAGT------ACCGATACATGTGTACCTCTGTATGTTTTCCCTGAAGGCCATCGAAGATCTATTCAAAATTTAAAAAAAAAATATTGA---------------------------------------------------------------------------------------------
>Pen6_s80
---------------------------------------------------------------------------------------------------------------------------------------------------------------------------------------------------------------------------------------------------------------------------------------------------------------------------------------------------------------------------------------------------------------------------------------------------------------------------------------------------------------------------------------------------------------------------------------TCGGTCACAAATACTGCTGATAATGAAGAAATAAAGCCCACATTAGTATGGAATTTATCTAATCATAATTTAACTGAAGAAGAAAACCGTGTATTAGAAAAAGAATTGTCTTATAAT---CGTATTAGTCGAATTAATCGTCCAAAATTAATTGCAAATGTTAAGTATTTGTTCCATCATGTGTCTGGAGTTCAAAATGAATTAGTTGATTTTAGAAAGTGGGATGAAAATCCAGATATCACCGGAACTACAGAAGTATGTGTTTTAGAACCAAGAAAAATATAACTTGCAGCAGATTTAAAAGATGCTATAGAAAAGTTCTTTACTGATATAAAAACATCAAATAAAATTAGAAGGAATAAGAATGATAATGGTATTAGTGATAACGAAATATTATTGAAGATGTCTAAAGATCCATCAATTTTAGTTACTCGACCTGATAAAGGTCGTGGTGTTGTCATACTTGATCGTAATAATCATGTTCAAAAATTAGAGGACATTTTAAATGACAACTCAAAATTCAAATTATTAGATGAAGATCCT------------------ACTATATCG---------------CGGGAAAATAAATTAACCACTCTTTTACGAGAATTAAGAAAAGAAGAATATTTAACACAACAAGAATACAAATATATCAGACCT---GTAGGTTCTATTCCAGCAAGATTATATGGTTTACCAAAAATTCACAAGGAAAACGTG---------CCTCTTCGACCGATAGTATCTTGTATTCAATCGTATAACTATTGTCTCGGTAAATTTCTCGCCAACATCATTAAAACAATACGC------GAAAATCATTATTCATTAAAGAATAACAACGAATTCTTAAAATATTTACAAGAAAATAAACATTTAGCGAAAACT---AACAAAATGATTAGTTTTGATATTGAAAGTCTGTTTACGAATATTCCGGTTCAACAAACCATCGACATTGTCTGCGAGAAATTGTAT------------------------------------------------TATAAAAATCCAAAATTAAGATCTTTTATACCAAAACATTATTTTCGTAAACTATTAGGCATTGCCACTACTGGTACTCATTTTCTTTTTAACAAGAAATACTACGATCAATGTGATGGAGTTTCGATGGGTACACCTTTAGCAGCAATTTTTGCTGAAATATTCATGGCAAACTTTGAAGAACTACATCTACCAACCTTACTAAACCAC---------------------------------------------------------------AACGATGTA---------------AATGAAGAAGAAGTTCGACAACTATTAAACACGTTTCATCCATGCATTAAATTTACTTTTGAACCTAAA---------GTCGATGCTACAATACCATTTCTTGATGTACTAGTAAAACGA---------------------------------------------------------------------------------------------------------------------------------------------------------------------------------------------------------------------------------------------------------------------------------------------------------------------------------------------------------------------------------------------------------------------------------------------------------------------------------------------------------------------------------------------------------------------------------------------------------------------------------------------------------------------------------------------------------------------------------------------------------------------------------------------------------------------------------------------------------------------------------------------------------------------------------------------------------------------------------------------------------------------------------------------------------------------------------------------------------------------------------------------------------------------------------------------------------------------------------------------------------------------------------------------------------------------------------------------------------------------------------------------------------------------------------------------------------------------------------------------------------------------------------------------------------------------------------------------------------------------------------------------------------------------------------------------------------------------------------------------------------------------------------------------------------------------------------------------------------------------AACGACGACGGTTTTGATACAACAGTATACAGGAAAAAAACAACTACTCGATCGATGATCAAATGGGATAGTCTGGTACCAAAAAGTTATAAAAAAGCATCAGTTAATGCCTATGTTAATCGAGCTCTCCGGATATGTTCAACACCCGATCTATTAAATGAAGAGCTTCAATATATTCGTCTGATGACAAATTTCAATAATTATCCATCTCAATTCGTGGAAAAAATAATAACTCAACAAATGCATAAACACAAACAATCA---AAAGAAGCAGACAATCGAATTCCACACCAATCCGACCAG------------------------------------------------------------------------------------------------------------------------------------------------------------------------------------------------------------------------------------------------------------------------------------------------------------------------------------------------------------------------------------------------------------------------------------------------------------------------------------------------------------------------------------------------------------------------------------------------------------------------------------------------------------------------------------------------------------------------------------------------------------------------------------------------------------------------------------------------------------------------------------------------------------------------------------------------------------------------------------------------------------------------------------------------------------------------------------------------------------------------------------------------------------------------------------------------------------------------------------------------------------------------------------------------------------------------------------------------------------------------------------------------------------------------------------------AATAACACTTACAAATATATA---CAAATTCTCTATGTCGGCAAACCAAGTTACACTTTCTCAAAAAGACTCAAATCAATAATCAAACAAAATAATCCAGCAACAGAACTTCGAGTAATTTACCAGCCAACAAATCCAACGAAACGGTTATTT------------------------CCGCCTGACTACACACCGAAC---------------------------------------------------------------------------------------------------------------------------------------------------------------------------------------------------------------------------------------------------------------------------------------------------------------------------------------------------------------------------------------TCAGCATTGGATAAACATGTAAAAACAACTGGA---CATACAATTAATTTTCAAGATATGACTATACTGAATAGTGATCAACAATCACGTCGACTTTTAATAAAAGAGTCGATCGAA---ATAAGATCCAAACATCCAGCACTCAATAAT------ACCGATACATCTGTACCGCTGTATGTTTTTCCTGAAGGCTATCGAATATCTACTTAA------------------------------------------------------------------------------------------------------------------
>Pen6_s12
---------------------------------------------------------------------------------------------------------------------------------------------------------------------------------------------------------------------------------------------------------------------------------------------------------------------------------------------------------------------------------------------------------------------------------------------------------------------------------------------------------------------------------------------------------------------------------------------------------------------------------------------------------------------------------------------------------------------------------------------------------------------------------------------------------------------------------------------------------------------------------------------------------------------------------------------------------------------------------------------------------------------------------------------------------------------------------------------------------------------------------------------------------------------------------------------------------------------------------------------------------------------------------------------------------------------------------------------------------------------------------------------------------------------TCCAACATCATTAAAACAATACGT------GAAAATCATTATTCATTAAAGAATAACAACGAATTCTTAAAATATTTACAAGAAAATAAACATTTAGCGAAAAAT---AACAAAATGATTAGTTTTGACATTGAAAGTCTGTTTACGATTATTCCGGTTCAACAAACCATCGACATTGTCTGCGACAAATTGTAT------------------------------------------------TAGACAAATCCAAAATTAAGACTTTTTATACCAGAACATTATTTTCGTAAACTATTAGGCATTGCCACTACTGGTACTCATTTTCTTTTTAACAAGAAATACTACGATCAATGTGATGGAGTTTCGATGGGTACACCTTTAGCATAATTTTTTGCTGAAATATTCATGGCAAACTTTGAAGAACTACATCTACCAACCTTACTAAACCACAACGATTTGAAGTTACTTGCATGGCGTCGATATGTTGACGATACCTTTACAATTTTTAAC---AACGATGTA---------------AATGAAGAAGAAGTTCGACAACTATTAAACACGTTTCATCCATGCATTAGATTTACTTTTGAAACTGAA---------GTCAATGCTACAATACCATCTCTTGATGTACTAGTAAAACGA---------------------------------------------------------------------------------------------------------------------------------------------------------------------------------------------------------------------------------------------------------------------------------------------------------------------------------------------------------------------------------------------------------------------------------------------------------------------------------------------------------------------------------------------------------------------------------------------------------------------------------------------------------------------------------------------------------------------------------------------------------------------------------------------------------------------------------------------------------------------------------------------------------------------------------------------------------------------------------------------------------------------------------------------------------------------------------------------------------------------------------------------------------------------------------------------------------------------------------------------------------------------------------------------------------------------------------------------------------------------------------------------------------------------------------------------------------------------------------------------------------------------------------------------------------------------------------------------------------------------------------------------------------------------------------------------------------------------------------------------------------------------------------------------------------------------------------------------------------------------AACGACGACGGTTTTGATACAACAGTATACAGGAAAAAAACAACTACTCGATTGATGATCAAATGGGATAGTCTGATGCCAAAAAGTTATAAAAAAGCATCAGTTAATGCCTATGTTAATCGAGCTCTCCGGATATGTTCAAACCCCGATCTATTAAATGAAGAGCTTCAATATATTCGTCTGATGACAAATTTCAATAATTATCCATCTCAATTCGTGGAAAAAATAACAATTCAACAAATGCATAAACACAAACAATCA---AAAGAAGCAGACAATCGAATTCCACACCAATCCGACCAG------------------------------------------------------------------------------------------------------------------------------------------------------------------------------------------------------------------------------------------------------------------------------------------------------------------------------------------------------------------------------------------------------------------------------------------------------------------------------------------------------------------------------------------------------------------------------------------------------------------------------------------------------------------------------------------------------------------------------------------------------------------------------------------------------------------------------------------------------------------------------------------------------------------------------------------------------------------------------------------------------------------------------------------------------------------------------------------------------------------------------------------------------------------------------------------------------------------------------------------------------------------------------------------------------------------------------------------------------------------------------------------------------------------------------------AATAACACTTACAATTACAAATATATA---CAAATTCCCTATGTCGACAAACCAAGTTACACTTTCTCAAAAAGACTCAAATCAATAATCAAACAAAATAATCCAGCAACAGAACTTCGAGTAATTTACCAGCCAACAAATCCAACGAAACGGTTATTT------TCGATAAAAGAATGATTAAACGTCAATCAAATTTCTGGTGTTATATATCAAATATCATGCCGCCTTGATTGTGAAAAAGCGTATATTGGGAAAACAATCCGCCAATGACAACGACGTGTGAACGAACATCAAAAA---------GATGTCGACAAAGCAGAGAAATTTCTTGGACAACTACTCCACAATAAAAAATCAAACAGAAAAAATAAAAACAAGACTCCTCAAACA---GGCCGTATTCAAAAAAAAACTATGACACAACCACAACGTCGAAGCAATAGGATACTTAATAGACAAATCCAATCTCAAACACAGGCATCCATCAATCAT------------------------------------------------------CTGGCCTTCCCTGACTACACACCGAACTCAGCATTGGGTAAACATGTAAAAACAACTGGA---CATACAATTAATTTTCAAGATATAACAATACTGAATAGTGATTAACAATCACGTCGACTTTCAATAAAAGAGTCGATCGAA---ATAAGATCCAAACATCCAGCACTCAATGGT------ACCGATACATATGTACCGCTGTATGTTTTTCCTGAAGGCTATCGAACATCTACTTAA------------------------------------------------------------------------------------------------------------------
